# Supplementary material for: A highly resolved integrated transcriptomic atlas of human breast cancers
Source: bioRxiv. 2025 May 3:2025.03.13.643025. Originally published 2025 Mar 15. Preprint. [Version 2] doi: 10.1101/2025.03.13.643025 (PMC11952505; doi:10.1101/2025.03.13.643025)
Supplement: Supplement 1 [file media-1.xlsx]

## Sheet: epi_0
p_val

## Sheet: epi_1
p_val

## Sheet: epi_2
p_val

## Sheet: epi_3
p_val

## Sheet: epi_4
p_val

## Sheet: epi_5
p_val

## Sheet: epi_6
p_val

## Sheet: epi_7
p_val

## Sheet: epi_8
p_val

## Sheet: epi_9
p_val

[truncated: 13 more sheets: epi_10, epi_11, epi_12, epi_13, epi_14, epi_15, epi_16, epi_17, epi_18, epi_19, epi_20, epi_21, epi_22]
