# Supplementary material for: A highly resolved integrated transcriptomic atlas of human breast cancers
Source: bioRxiv. 2025 May 3:2025.03.13.643025. Originally published 2025 Mar 15. Preprint. [Version 2] doi: 10.1101/2025.03.13.643025 (PMC11952505; doi:10.1101/2025.03.13.643025)
Supplement: Supplement 2 [file media-2.xlsx]

## Sheet: atlas_annot
cluster	cell_type	sub_type	Cell Ontology	notes	action
0	Macrophages	Lipo		CHIT1 , CHI3L1 , CCL18 , GPNMB , CYP27A1 , LPL , CTSD , LIPA , PLD3 , SPP1
1	CD8	Tem		GZMK , EOMES , CRTAM , CCL4L2 , CST7 , CMC1 , SH2D1A , TUBA4A , GZMA (and CD8A)
2	CD4	Tem		LMNA , FOS , UBE2S , FOSB , TUBB4B , TNFAIP3 , DNAJB1 , DNAJA1 (and CD4)
3	NK	NK		KLRF1 , FGFBP2 , TYROBP , FCER1G , FCGR3A , GNLY , KLRD1
4	B Cell	Mem Switched		BANK1 , MS4A1 , TNFRSF13C , HLA-DRA , CD74
5	CD4	Treg		FOXP3 , IL1R2 , RTKN2 , IL2RA , TNFRSF4 (and CD4)
6	CD4	Naïve		PASK , CCR7 , LEF1 , LDHB , RPS6 , EIF3E , LTB , RPS12 , RPL22 (and CD4)
7	Plasma	IgG		IGHG1 , IGHG2 , IGLV3-1 , IGHG4 , IGKV3-20 , IGKC , IGHG3
8	Macrophages	COL1A1		COL1A1, COL1A2, COL3A1 (and CD68)
9	CD8	ISG		IFIT2 , IFIT1 , RSAD2 , IFIT3
10	CD8	Tex		VCAM1 , GZMB , LAG3 , HAVCR2 , CCL3 , CD8A , PDCD1 , CD8B , CXCR6 , ACP5 , IFNG , TNFRSF9 , GNLY , PHLDA1 , TIGIT
11	Dendritic	cDC2 (CLEC10A)		CD1C , CD1E , FCER1A , CFP , CLEC10A , IL1R2 , CST7 , AREG
12	CD4	Tfh		GNG4 , NMB , CXCL13 , CD200 , TOX2 , PDCD1 , BTLA , SMCO4 , NR3C1 , TOX , CD4 , TNFRSF18 , TNFRSF4
13	N/A			low entropy, immune identity unclear, remove	remove
14	T	Prolif		ASPM , MKI67 , TYMS , TOP2A , PCLAF , HIST1H1B , CENPF , NUSAP1 , CKS1B , TUBB , PCNA
15	N/A			low entropy, immune identity unclear, remove	remove
16	Macrophages	Prolif		TOP2A , MKI67 , PCLAF , TYMS , CENPF , NUSAP1 , UBE2C , TK1 , HIST1H4C
17	Mast			CPA3 , TPSB2 , IL1RL1 , TPSAB1 , GATA2 , GCSAML , ADCYAP1 , HDC , KIT
18	CD8	Tex	has CD8 signatures	only from one batch, one donor, remove
19	Dendritic	pDC		GZMB , JCHAIN , PTGDS , CLIC3 , BCL11A
20	N/A			low entropy, immune identity unclear, remove	remove
21	Dendritic	mDC		CCL22 , CCL19 , LAMP3 , CCR7 , FSCN1 , BIRC3 , GPR157 , EBI3 , MARCKSL1
22	N/A			low entropy, immune identity unclear, remove	remove
23	Dendritic	cDC1 (CLEC9A)		CLEC9A , DNASE1L3 , WDFY4 , CPNE3 , CPVL , IDO1 , C1orf54 , SNX3 , CST3
24	B Cell	Mem Switched		BANK1 , HLA-DRA , MS4A1 , CD74 , RPS20 , RPL27A , HLA-DPB1
25	CD4	Th		IL7R , TNFSF13B , IL4I1 , TNFRSF25 , CCL20 , KLRB1 , LTB , CCR6 , ERN1
26	N/A			low entropy, immune identity unclear, remove	remove
27	T	Prolif		CENPF , NUSAP1 , TYMS , MKI67 , TOP2A , ASPM , DUT , TUBB , PCNA , CKS1B
28	Plasma	IgG		IGKC , IGHG3 , IGHGP , IGHG2 , IGHG1 , JSRP1 , SSR4 , MZB1	Low

## Sheet: imm_0
p_val	avg_log2FC	pct.1	pct.2	p_val_adj	cluster	gene
0	3.16281	0.131	0.02	0	0	SEPP1
0	2.78941	0.075	0.013	0	0	CHIT1
0	2.35361	0.364	0.151	0	0	CCL3L3
0	2.28344	0.107	0.023	0	0	CHI3L1
0	2.23268	0.183	0.038	0	0	CCL18
0	2.17358	0.253	0.063	0	0	MARCO
0	2.15811	0.21	0.03	0	0	FAM20A
0	2.13568	0.571	0.128	0	0	PLTP
0	2.08824	0.333	0.089	0	0	MMP19
0	2.0814	0.065	0.008	0	0	HTRA4
0	2.07015	0.594	0.111	0	0	SLCO2B1
0	1.9753	0.218	0.025	0	0	TMEM37
0	1.97188	0.824	0.229	0	0	FCGR3A
0	1.97017	0.365	0.111	0	0	CXCL3
0	1.96367	0.425	0.075	0	0	C2
0	1.954	0.09	0.01	0	0	MYO7A
0	1.95127	0.18	0.02	0	0	ME1
0	1.94559	0.515	0.106	0	0	LHFPL2
0	1.93627	0.135	0.031	0	0	CD209
0	1.91186	0.651	0.323	0	0	CCL4
0	1.89874	0.254	0.063	0	0	IL10
0	1.87663	0.697	0.175	0	0	GPNMB
0	1.86641	0.248	0.095	0	0	F13A1
0	1.86157	0.127	0.013	0	0	ANOS1
0	1.83595	0.227	0.066	0	0	FYB
0	1.81928	0.207	0.031	0	0	SASH1
0	1.8036	0.221	0.045	0	0	CYP27A1
0	1.80283	0.091	0.016	0	0	CR1
0	1.80027	0.322	0.067	0	0	FOLR2
0	1.79302	0.17	0.04	0	0	CECR1
0	1.77795	0.626	0.179	0	0	SERPING1
0	1.77175	0.758	0.364	0	0	CCL3
0	1.76963	0.157	0.021	0	0	IGF1
0	1.76169	0.478	0.106	0	0	SIGLEC1
0	1.75993	0.384	0.096	0	0	PLA2G7
0	1.75429	0.108	0.033	0	0	LPL
0	1.75067	0.365	0.058	0	0	SDC3
0	1.74948	0.616	0.17	0	0	CD163
0	1.72032	0.535	0.302	0	0	CCL4L2
0	1.7042	0.415	0.073	0	0	MAF
0	1.677	0.638	0.184	0	0	RNASE1
0	1.66156	0.352	0.071	0	0	NR1H3
0	1.66126	0.043	0.014	0	0	HS3ST2
0	1.64862	0.825	0.318	0	0	MS4A7
0	1.64657	0.971	0.576	0	0	CTSB
0	1.64003	0.152	0.028	0	0	TMIGD3
0	1.63998	0.582	0.148	0	0	ABCA1
0	1.63767	0.137	0.024	0	0	COLEC12
0	1.63031	0.379	0.108	0	0	MRC1
0	1.59667	0.298	0.075	0	0	RGL1
0	1.59411	0.298	0.117	0	0	CXCL9
0	1.59389	0.492	0.118	0	0	DMXL2
0	1.59187	0.618	0.178	0	0	C3AR1
0	1.58961	0.818	0.388	0	0	C1QA
0	1.5847	0.129	0.035	0	0	MFSD7
0	1.56868	0.795	0.384	0	0	C1QB
0	1.56817	0.458	0.109	0	0	ACP2
0	1.56674	0.333	0.082	0	0	NCEH1
0	1.56577	0.608	0.159	0	0	MS4A4A
0	1.54945	0.939	0.527	0	0	CTSD
0	1.54518	0.261	0.066	0	0	OLFML2B
0	1.54424	0.165	0.035	0	0	RARRES1
0	1.54205	0.486	0.12	0	0	DNASE2
0	1.53927	0.135	0.022	0	0	PPARG
0	1.53749	0.36	0.082	0	0	FCHO2
0	1.53193	0.602	0.178	0	0	LIPA
0	1.52486	0.134	0.025	0	0	SCN1B
0	1.52331	0.698	0.319	0	0	PLIN2
0	1.52212	0.08	0.017	0	0	FHAD1
0	1.51946	0.473	0.141	0	0	FMNL2
0	1.51945	0.498	0.148	0	0	STAB1
0	1.51704	0.108	0.019	0	0	ACE
0	1.51596	0.234	0.044	0	0	AQP9
0	1.51451	0.593	0.169	0	0	A2M
0	1.51441	0.338	0.069	0	0	MERTK
0	1.50646	0.391	0.185	0	0	CXCL10
0	1.49687	0.169	0.037	0	0	SLC38A7
0	1.49529	0.13	0.022	0	0	IGSF21
0	1.49356	0.171	0.021	0	0	SLC7A8
0	1.49258	0.524	0.207	0	0	CXCL2
0	1.49257	0.557	0.215	0	0	FN1
0	1.49217	0.234	0.053	0	0	ARHGEF10L
0	1.49087	0.418	0.118	0	0	SPRED1
0	1.49083	0.114	0.027	0	0	CCL13
0	1.48295	0.688	0.245	0	0	PLXDC2
0	1.48294	0.099	0.023	0	0	IL2RA
0	1.4791	0.183	0.039	0	0	TMEM86A
0	1.47807	0.714	0.277	0	0	PLD3
0	1.47119	0.674	0.259	0	0	LGMN
0	1.47026	0.153	0.026	0	0	LILRB5
0	1.46394	0.13	0.037	0	0	MS4A14
0	1.46361	0.796	0.27	0	0	CTSL
0	1.46359	0.256	0.086	0	0	SLC16A10
0	1.46172	0.646	0.231	0	0	OLR1
0	1.46091	0.208	0.035	0	0	TCN2
0	1.455	0.924	0.463	0	0	CD68
0	1.45349	0.275	0.09	0	0	ADM
0	1.4527	0.697	0.223	0	0	DAB2
0	1.45075	0.213	0.062	0	0	TANC2
0	1.44901	0.544	0.131	0	0	LRP1
0	1.44852	0.566	0.301	0	0	SPP1
0	1.44218	0.394	0.111	0	0	FUCA1
0	1.44021	0.46	0.137	0	0	C3
0	1.43677	0.788	0.353	0	0	C1QC
0	1.43558	0.667	0.145	0	0	MSR1
0	1.43532	0.136	0.031	0	0	SLC2A5
0	1.4343	0.473	0.113	0	0	VSIG4
0	1.43118	0.216	0.084	0	0	CCL20
0	1.43039	0.134	0.036	0	0	TLR8
0	1.42668	0.399	0.113	0	0	ADAM9
0	1.42642	0.218	0.047	0	0	EPHB2
0	1.41903	0.184	0.062	0	0	CXCL11
0	1.41835	0.324	0.076	0	0	PLA2G15
0	1.41519	0.136	0.036	0	0	SDC2
0	1.4151	0.666	0.193	0	0	CFD
0	1.41107	0.388	0.103	0	0	DOCK4
0	1.40778	0.819	0.414	0	0	APOE
0	1.4073	0.238	0.051	0	0	HPSE
0	1.40514	0.536	0.177	0	0	SLC15A3
0	1.39619	0.589	0.196	0	0	SIRPA
0	1.39239	0.256	0.076	0	0	ADAMDEC1
0	1.39157	0.454	0.144	0	0	DRAM1
0	1.38582	0.324	0.096	0	0	CLEC4E
0	1.3836	0.39	0.226	0	0	BAG3
0	1.38263	0.429	0.13	0	0	HMOX1
0	1.38088	0.118	0.04	0	0	DNAAF1
0	1.378	0.123	0.029	0	0	DYSF
0	1.37636	0.652	0.226	0	0	C5AR1
0	1.37499	0.085	0.017	0	0	CHST13
0	1.37439	0.282	0.113	0	0	CLEC5A
0	1.37277	0.305	0.077	0	0	OSBPL1A
0	1.36693	0.825	0.299	0	0	MAFB
0	1.36261	0.37	0.093	0	0	NRP1
0	1.3594	0.145	0.052	0	0	CH25H
0	1.35754	0.886	0.486	0	0	SOD2
0	1.35666	0.114	0.025	0	0	PDGFC
0	1.35391	0.387	0.111	0	0	TNS3
0	1.34657	0.711	0.255	0	0	LILRB4
0	1.3461	0.38	0.106	0	0	GPR34
0	1.3445	0.12	0.031	0	0	ARHGEF11
0	1.34057	0.472	0.169	0	0	SLAMF8
0	1.33902	0.318	0.058	0	0	GAL3ST4
0	1.33851	0.143	0.032	0	0	TLR5
0	1.33599	0.835	0.324	0	0	CD14
0	1.3354	0.597	0.168	0	0	FCGR1A
0	1.3305	0.81	0.335	0	0	FCGR2A
0	1.32587	0.189	0.052	0	0	FLVCR2
0	1.32327	0.499	0.116	0	0	NPL
0	1.31833	0.666	0.238	0	0	ADAP2
0	1.31507	0.784	0.431	0	0	IER3
0	1.31481	0.374	0.124	0	0	BCAT1
0	1.31345	0.401	0.133	0	0	SDS
0	1.3121	0.297	0.126	0	0	TNF
0	1.31013	0.437	0.192	0	0	TFRC
0	1.30081	0.181	0.048	0	0	GIMAP8
0	1.29662	0.712	0.271	0	0	KCTD12
0	1.29529	0.81	0.421	0	0	CTSC
0	1.29508	0.159	0.055	0	0	RHOU
0	1.29407	0.349	0.084	0	0	TLR4
0	1.29235	0.465	0.165	0	0	PDE4DIP
0	1.29231	0.252	0.071	0	0	GPX3
0	1.28925	0.522	0.178	0	0	FNDC3B
0	1.28453	0.327	0.131	0	0	SIGLEC10
0	1.27909	0.104	0.022	0	0	GSDME
0	1.27385	0.2	0.05	0	0	HSD3B7
0	1.26853	0.186	0.033	0	0	KLHDC8B
0	1.26631	0.493	0.152	0	0	SLC11A1
0	1.26212	0.216	0.048	0	0	EPHX1
0	1.26023	0.598	0.206	0	0	GNS
0	1.25853	0.234	0.07	0	0	LACC1
0	1.25785	0.598	0.203	0	0	SCARB2
0	1.25772	0.159	0.053	0	0	PLA2G4C
0	1.25707	0.554	0.19	0	0	MGAT4A
0	1.25508	0.334	0.095	0	0	ATP6V0A1
0	1.25224	0.519	0.236	0	0	CXCL8
0	1.24995	0.321	0.105	0	0	CEBPA
0	1.24811	0.187	0.063	0	0	CDCP1
0	1.24637	0.618	0.202	0	0	SLC7A7
0	1.24307	0.351	0.097	0	0	FRMD4A
0	1.2416	0.441	0.2	0	0	FBP1
0	1.23856	0.476	0.161	0	0	TTYH3
0	1.23844	0.296	0.09	0	0	VMO1
0	1.23684	0.454	0.116	0	0	SLC1A3
0	1.23658	0.222	0.083	0	0	KMO
0	1.23327	0.463	0.154	0	0	EPB41L3
0	1.23286	0.237	0.069	0	0	BNIP3
0	1.23206	0.1	0.026	0	0	SLC46A1
0	1.23059	0.681	0.256	0	0	LAMP1
0	1.23048	0.223	0.09	0	0	PDK4
0	1.23024	0.67	0.226	0	0	LAIR1
0	1.22858	0.163	0.042	0	0	LILRA6
0	1.22747	0.28	0.137	0	0	EGR2
0	1.22676	0.139	0.033	0	0	ARHGAP12
0	1.22547	0.207	0.078	0	0	HK2
0	1.22353	0.191	0.067	0	0	TGM2
0	1.2206	0.27	0.057	0	0	SLC38A6
0	1.22027	0.845	0.469	0	0	LGALS3
0	1.21977	0.145	0.04	0	0	OSM
0	1.21892	0.115	0.032	0	0	STEAP3
0	1.21744	0.206	0.046	0	0	CCL8
0	1.21717	0.458	0.153	0	0	CCL2
0	1.21648	0.43	0.119	0	0	LPAR6
0	1.21403	0.193	0.041	0	0	ABCG1
0	1.20964	0.205	0.058	0	0	GPR155
0	1.20799	0.438	0.152	0	0	PLAU
0	1.20401	0.704	0.347	0	0	RHOB
0	1.20206	0.258	0.065	0	0	APOL6
0	1.19675	0.449	0.173	0	0	CPM
0	1.19663	0.295	0.106	0	0	TLR1
0	1.19344	0.29	0.075	0	0	SCD
0	1.18883	0.659	0.223	0	0	FPR3
0	1.18861	0.192	0.041	0	0	LINC01094
0	1.18731	0.574	0.201	0	0	LGALS3BP
0	1.1846	0.438	0.196	0	0	IL1RN
0	1.18277	0.528	0.202	0	0	TFEC
0	1.18234	0.13	0.038	0	0	PAQR8
0	1.181	0.476	0.167	0	0	PTAFR
0	1.17986	0.167	0.053	0	0	NLN
0	1.17977	0.166	0.044	0	0	HK3
0	1.17833	0.376	0.119	0	0	ITGAV
0	1.1783	0.277	0.11	0	0	ATP6V0C
0	1.17696	0.182	0.055	0	0	TNFSF13
0	1.17678	0.324	0.081	0	0	GLMP
0	1.17595	0.189	0.067	0	0	ADAMTSL4
0	1.17385	0.583	0.189	0	0	PILRA
0	1.17213	0.705	0.284	0	0	CREG1
0	1.17206	0.2	0.063	0	0	WDFY3
0	1.17051	0.36	0.161	0	0	OTUD1
0	1.16642	0.207	0.058	0	0	RRAGD
0	1.16565	0.174	0.037	0	0	SAMD4A
0	1.1616	0.236	0.073	0	0	ASCL2
0	1.16084	0.184	0.058	0	0	SELENOP
0	1.16001	0.245	0.062	0	0	SORBS3
0	1.15929	0.534	0.206	0	0	GM2A
0	1.15861	0.411	0.136	0	0	COLGALT1
0	1.15714	0.133	0.034	0	0	P2RY11
0	1.1554	0.212	0.054	0	0	DSC2
0	1.15411	0.506	0.175	0	0	ABHD12
0	1.15282	0.251	0.113	0	0	SLC39A8
0	1.15205	0.494	0.179	0	0	PIK3AP1
0	1.15101	0.451	0.178	0	0	NAIP
0	1.14928	0.415	0.169	0	0	ABL2
0	1.14857	0.157	0.041	0	0	CPNE2
0	1.14802	0.195	0.047	0	0	TMEM140
0	1.14421	0.297	0.088	0	0	SLC40A1
0	1.1429	0.863	0.403	0	0	MARCKS
0	1.13887	0.173	0.045	0	0	IL15RA
0	1.13806	0.308	0.083	0	0	BCL2L1
0	1.13092	0.483	0.174	0	0	LILRB2
0	1.13024	0.134	0.03	0	0	CXCL12

## Sheet: imm_1
p_val	avg_log2FC	pct.1	pct.2	p_val_adj	cluster	gene
0	2.05143	0.55	0.196	0	1	GZMK
0	2.02213	0.176	0.065	0	1	KLRG1
0	1.97032	0.133	0.055	0	1	EOMES
0	1.84262	0.08	0.035	0	1	DTHD1
0	1.68357	0.195	0.076	0	1	CRTAM
0	1.66534	0.16	0.063	0	1	TRGC2
0	1.62535	0.245	0.114	0	1	CCL4L2
0	1.56843	0.607	0.259	0	1	CCL4
0	1.50886	0.138	0.072	0	1	AOAH
0	1.43226	0.34	0.152	0	1	CD8B
0	1.40559	0.312	0.173	0	1	GZMM
0	1.35886	0.226	0.127	0	1	TC2N
0	1.33851	0.447	0.19	0	1	CD8A
0	1.32617	0.099	0.06	0	1	ITGA1
0	1.31453	0.518	0.281	0	1	CST7
0	1.30964	0.149	0.104	0	1	PPP1R14B
0	1.29441	0.087	0.056	0	1	F2R
0	1.28451	0.231	0.149	0	1	LYAR
0	1.2787	0.211	0.151	0	1	CMC1
0	1.25309	0.87	0.415	0	1	CCL5
0	1.20351	0.201	0.129	0	1	SAMD3
0	1.12307	0.224	0.114	0	1	GZMH
0	1.11028	0.215	0.145	0	1	ZEB2
0	1.0906	0.126	0.084	0	1	THEMIS
0	1.08891	0.211	0.15	0	1	SH2D1A
0	1.06977	0.416	0.387	0	1	TUBA4A
0	1.06639	0.196	0.14	0	1	JMJD6
0	1.04549	0.13	0.089	0	1	PITPNC1
0	1.03184	0.194	0.134	0	1	GABARAPL1
0	1.0282	0.104	0.078	0	1	SLF1
0	1.02744	0.17	0.118	0	1	PIP4K2A
0	1.00084	0.438	0.329	0	1	PPP2R5C
0	0.994807	0.148	0.11	0	1	APMAP
0	0.984239	0.112	0.087	0	1	TBCD
0	0.965939	0.166	0.142	0	1	SYNE1
0	0.955122	0.103	0.083	0	1	MLLT3
0	0.931655	0.154	0.119	0	1	MYO1F
0	0.927075	0.102	0.088	0	1	LINC00861
0	0.911251	0.263	0.21	0	1	MYADM
0	0.907878	0.079	0.081	0	1	SLAMF7
0	0.906785	0.407	0.29	0	1	CLEC2B
0	0.905319	0.314	0.267	0	1	PIK3R1
0	0.900907	0.232	0.172	0	1	CD81
0	0.893449	0.237	0.191	0	1	AKNA
0	0.885192	0.098	0.079	0	1	ANXA2R
0	0.873365	0.541	0.301	0	1	GZMA
0	0.865209	0.491	0.339	0	1	ANXA1
0	0.855749	0.111	0.092	0	1	ZBTB7A
0	0.84562	0.752	0.696	0	1	CXCR4
0	0.838761	0.601	0.292	0	1	NKG7
0	0.823131	0.207	0.176	0	1	RALGAPA1
0	0.814362	0.15	0.124	0	1	TLE4
0	0.813861	0.144	0.124	0	1	GLUL
0	0.807895	0.168	0.147	0	1	PYHIN1
0	0.804427	0.237	0.207	0	1	PARP8
0	0.794855	0.101	0.089	0	1	UBL3
0	0.794147	0.096	0.091	0	1	ATP8A1
0	0.794009	0.126	0.112	0	1	HEXIM1
0	0.792306	0.168	0.135	0	1	BCL11B
0	0.792179	0.15	0.125	0	1	DGKZ
0	0.785057	0.246	0.212	0	1	ITM2C
0	0.783734	0.144	0.125	0	1	FAM102A
0	0.775526	0.197	0.166	0	1	INTS6
0	0.769251	0.562	0.49	0	1	DUSP2
0	0.761632	0.315	0.267	0	1	RUNX3
0	0.75884	0.095	0.09	0	1	C16orf54
0	0.752712	0.121	0.111	0	1	IFNGR1
0	0.751736	0.15	0.13	0	1	PDE7A
0	0.751046	0.136	0.129	0	1	KLF13
0	0.733715	0.148	0.161	0	1	MT1X
0	0.731065	0.186	0.168	0	1	ARAP2
0	0.730388	0.154	0.142	0	1	NFATC2
0	0.719539	0.166	0.145	0	1	KANSL1
0	0.716299	0.123	0.118	0	1	CD84
0	0.715034	0.183	0.155	0	1	ABHD17A
0	0.713023	0.37	0.292	0	1	CD3G
0	0.711488	0.229	0.204	0	1	SYTL3
0	0.710667	0.263	0.237	0	1	TSPYL2
0	0.707112	0.122	0.123	0	1	GYG1
0	0.703162	0.202	0.17	0	1	PAXX
0	0.701593	0.362	0.314	0	1	FYN
0	0.697139	0.379	0.327	0	1	LEPROTL1
0	0.695512	0.251	0.21	0	1	UBE2S
0	0.693127	0.333	0.292	0	1	PDCD4
0	0.691502	0.177	0.182	0	1	CLDND1
0	0.68833	0.145	0.132	0	1	SLC20A1
0	0.685541	0.328	0.283	0	1	TUBA1A
0	0.682617	0.567	0.451	0	1	HCST
0	0.678904	0.268	0.242	0	1	TGFB1
0	0.678077	0.134	0.125	0	1	MXD4
0	0.677427	0.296	0.271	0	1	FAM177A1
0	0.676438	0.107	0.102	0	1	TSC22D2
0	0.671689	0.169	0.151	0	1	STOM
0	0.671529	0.269	0.232	0	1	MBP
0	0.671519	0.607	0.614	0	1	SRSF7
0	0.669754	0.258	0.248	0	1	CNOT6L
0	0.669393	0.186	0.164	0	1	PSTPIP1
0	0.669389	0.215	0.191	0	1	BIN2
0	0.668336	0.181	0.17	0	1	NEU1
0	0.66498	0.222	0.218	0	1	ATM
0	0.663232	0.235	0.224	0	1	SLC38A2
0	0.657046	0.092	0.096	0	1	NMRK1
0	0.65434	0.454	0.433	0	1	SRSF2
0	0.64811	0.182	0.168	0	1	OFD1
0	0.647251	0.245	0.254	0	1	PTP4A2
0	0.64667	0.167	0.164	0	1	PCSK7
0	0.64608	0.157	0.151	0	1	HERPUD2
0	0.641646	0.127	0.129	0	1	BTN3A1
0	0.64009	0.185	0.163	0	1	MIDN
0	0.637469	0.175	0.17	0	1	CCSER2
0	0.637151	0.211	0.206	0	1	IFRD1
0	0.636519	0.316	0.286	0	1	ARL4C
0	0.634438	0.143	0.136	0	1	MGAT4A
0	0.634377	0.246	0.218	0	1	CHORDC1
0	0.632186	0.156	0.155	0	1	SLC7A5
0	0.632066	0.107	0.109	0	1	SENP7
0	0.629232	0.304	0.298	0	1	TERF2IP
0	0.628726	0.238	0.223	0	1	VAMP2
0	0.62399	0.176	0.161	0	1	CDC42EP3
0	0.622222	0.114	0.119	0	1	NLRC5
0	0.618555	0.335	0.302	0	1	KIAA1551
0	0.618384	0.285	0.266	0	1	GIMAP4
0	0.618204	0.151	0.139	0	1	GLIPR2
0	0.616474	0.152	0.149	0	1	RBL2
0	0.614818	0.297	0.274	0	1	GIMAP7
0	0.612092	0.109	0.109	0	1	PURA
0	0.612017	0.143	0.141	0	1	RNF166
0	0.61191	0.153	0.159	0	1	ITGAL
0	0.611885	0.407	0.351	0	1	RARRES3
0	0.609058	0.214	0.199	0	1	EIF4A1
0	0.608021	0.212	0.203	0	1	SIGIRR
0	0.607507	0.275	0.247	0	1	SLA
0	0.606264	0.769	0.712	0	1	RPL27A
0	0.598215	0.326	0.3	0	1	LITAF
0	0.596414	0.226	0.22	0	1	AAK1
0	0.595432	0.173	0.152	0	1	C12orf75
0	0.593187	0.158	0.156	0	1	TRAT1
0	0.592446	0.185	0.177	0	1	STAT4
0	0.59168	0.374	0.234	0	1	CTSW
0	0.590931	0.112	0.116	0	1	FAM53C
0	0.589934	0.101	0.106	0	1	ABHD3
0	0.586202	0.276	0.253	0	1	SYNE2
0	0.583289	0.171	0.165	0	1	RASAL3
0	0.5822	0.709	0.669	0	1	PTPRC
0	0.58081	0.108	0.116	0	1	ISG20L2
0	0.578226	0.287	0.262	0	1	ADGRE5
0	0.577058	0.189	0.185	0	1	KMT2A
0	0.569193	0.12	0.124	0	1	SLC4A7
0	0.567218	0.159	0.151	0	1	TIPARP
0	0.56681	0.498	0.454	0	1	CD44
0	0.562487	0.245	0.248	0	1	SLC38A1
0	0.561468	0.182	0.186	0	1	APOBEC3G
0	0.560649	0.404	0.404	0	1	N4BP2L2
0	0.559359	0.142	0.155	0	1	NUCB2
0	0.558148	0.13	0.138	0	1	NAA50
0	0.556835	0.487	0.456	0	1	DNAJA1
0	0.556805	0.145	0.161	0	1	TGFBR2
0	0.556248	0.061	0.073	0	1	EIF4EBP1
0	0.556163	0.107	0.115	0	1	DGCR6L
0	0.554883	0.135	0.142	0	1	CCDC88C
0	0.5546	0.162	0.16	0	1	RNF125
0	0.551913	0.266	0.269	0	1	FAM133B
0	0.551736	0.37	0.37	0	1	DNAJB6
0	0.548891	0.098	0.101	0	1	CWF19L2
0	0.548042	0.718	0.773	0	1	MALAT1
0	0.547471	0.095	0.098	0	1	LUC7L
0	0.545888	0.107	0.115	0	1	GCHFR
0	0.540557	0.094	0.101	0	1	PRKAR2A
0	0.540194	0.312	0.322	0	1	HNRNPH1
0	0.540178	0.213	0.21	0	1	DDX6
0	0.538046	0.158	0.158	0	1	IQGAP2
0	0.536749	0.187	0.192	0	1	SKIL
0	0.535373	0.13	0.13	0	1	TMEM259
0	0.534983	0.177	0.179	0	1	WNK1
0	0.53473	0.216	0.214	0	1	C9orf78
0	0.530842	0.537	0.511	0	1	FUS
0	0.53017	0.191	0.201	0	1	UTRN
0	0.530048	0.113	0.118	0	1	ERICH1
0	0.528639	0.129	0.128	0	1	PDLIM2
0	0.526342	0.163	0.173	0	1	OGT
0	0.525394	0.175	0.169	0	1	PLK3
0	0.525106	0.116	0.118	0	1	TTC19
0	0.52472	0.415	0.382	0	1	LCP1
0	0.52403	0.431	0.422	0	1	DDX24
0	0.523119	0.341	0.32	0	1	AHNAK
0	0.522783	0.289	0.271	0	1	RNF19A
0	0.520757	0.16	0.16	0	1	NOP56
0	0.519509	0.249	0.272	0	1	NKTR
0	0.519364	0.391	0.377	0	1	DDX3X
0	0.518466	0.115	0.118	0	1	MAZ
0	0.516316	0.111	0.124	0	1	SRRT
0	0.515921	0.104	0.116	0	1	NIN
0	0.515792	0.446	0.404	0	1	FOSB
0	0.515366	0.248	0.257	0	1	AMD1
0	0.513993	0.666	0.647	0	1	HSPA8
0	0.51318	0.253	0.271	0	1	CCNH
0	0.512965	0.401	0.418	0	1	YPEL5
0	0.511049	0.87	0.767	0	1	BTG1
0	0.510154	0.429	0.403	0	1	CD99
0	0.50762	0.112	0.125	0	1	SUN2
0	0.506718	0.211	0.226	0	1	PPP1R10
0	0.50644	0.239	0.237	0	1	FLNA
0	0.505525	0.156	0.163	0	1	POLR2A
0	0.504723	0.103	0.107	0	1	CCDC186
0	0.504164	0.198	0.199	0	1	IKZF3
0	0.503735	0.257	0.255	0	1	ARHGEF1
0	0.502738	0.297	0.293	0	1	IDS
0	0.501998	0.087	0.098	0	1	STIM2
0	0.501789	0.108	0.119	0	1	HNRNPL
0	0.500842	0.739	0.69	0	1	DDX5
0	0.500092	0.148	0.146	0	1	RAB27A
0	0.499948	0.417	0.409	0	1	RSRP1
0	0.499274	0.123	0.126	0	1	TUBA1C
0	0.499011	0.15	0.161	0	1	C6orf62
0	0.498923	0.224	0.225	0	1	SERTAD1
0	0.497185	0.095	0.106	0	1	RNPEPL1
0	0.49702	0.215	0.235	0	1	MACF1
0	0.496309	0.382	0.389	0	1	EIF5
0	0.496263	0.105	0.121	0	1	NCK1
0	0.492803	0.124	0.135	0	1	MLLT6
0	0.491552	0.111	0.116	0	1	SRSF6
0	0.491449	0.555	0.442	0	1	CD3D
0	0.491377	0.099	0.114	0	1	PTK2B
0	0.489397	0.089	0.107	0	1	PDE4DIP
0	0.487947	0.08	0.09	0	1	HDGF
0	0.487285	0.08	0.092	0	1	NELFCD
0	0.486426	0.101	0.109	0	1	HELZ
0	0.486284	0.192	0.2	0	1	GLS
0	0.485086	0.134	0.141	0	1	SNRPN
0	0.483363	0.192	0.192	0	1	SYAP1
0	0.483179	0.123	0.129	0	1	PCF11
0	0.483156	0.638	0.717	0	1	HSP90AB1
0	0.482803	0.221	0.25	0	1	BTN3A2
0	0.482452	0.254	0.279	0	1	GCC2
0	0.482283	0.319	0.306	0	1	TUBB4B
0	0.482061	0.118	0.123	0	1	DDX39B
0	0.479372	0.108	0.117	0	1	PRRC2B
0	0.479181	0.141	0.154	0	1	STK10
0	0.476982	0.159	0.177	0	1	ZBTB20
0	0.476799	0.068	0.086	0	1	MAN2A1
0	0.476054	0.148	0.156	0	1	LDLRAD4
0	0.475393	0.141	0.16	0	1	TTC14
0	0.474419	0.156	0.164	0	1	WAC
0	0.474121	0.111	0.119	0	1	CDK12
0	0.473197	0.111	0.118	0	1	GPATCH8
0	0.473143	0.842	0.776	0	1	RPL13A
0	0.472424	0.108	0.12	0	1	ATXN1
0	0.471257	0.213	0.234	0	1	ATP1B3
0	0.470451	0.203	0.209	0	1	ARHGAP9
0	0.469252	0.127	0.136	0	1	PHF20L1

## Sheet: imm_2
p_val	avg_log2FC	pct.1	pct.2	p_val_adj	cluster	gene
0	2.01987	0.228	0.055	0	2	CD40LG
0	1.76515	0.721	0.316	0	2	ANXA1
0	1.72525	0.067	0.019	0	2	DPP4
0	1.52637	0.179	0.069	0	2	TUBB2A
0	1.51416	0.406	0.158	0	2	PTGER4
0	1.50226	0.243	0.094	0	2	AQP3
0	1.4931	0.437	0.235	0	2	LMNA
0	1.48369	0.651	0.351	0	2	RGCC
0	1.44152	0.322	0.136	0	2	TOB1
0	1.44006	0.834	0.523	0	2	FOS
0	1.41414	0.3	0.155	0	2	NEU1
0	1.39802	0.415	0.177	0	2	GPR183
0	1.37961	0.307	0.167	0	2	CDKN1A
0	1.35707	0.766	0.497	0	2	ZFP36
0	1.34701	0.415	0.193	0	2	MYADM
0	1.30245	0.242	0.107	0	2	PNP
0	1.29942	0.339	0.158	0	2	KLRB1
0	1.28548	0.813	0.394	0	2	IL7R
0	1.24921	0.232	0.115	0	2	TNF
0	1.21949	0.356	0.198	0	2	UBE2S
0	1.19913	0.664	0.379	0	2	FOSB
0	1.19579	0.509	0.283	0	2	TUBB4B
0	1.13501	0.093	0.032	0	2	ANK3
0	1.12803	0.186	0.085	0	2	PFKFB3
0	1.12656	0.307	0.153	0	2	PLK3
0	1.12495	0.776	0.504	0	2	TNFAIP3
0	1.12238	0.57	0.321	0	2	SLC2A3
0	1.1058	0.311	0.182	0	2	EIF4A3
0	1.10029	0.904	0.637	0	2	JUNB
0	1.09357	0.745	0.451	0	2	DNAJB1
0	1.08658	0.147	0.061	0	2	NELL2
0	1.08502	0.373	0.207	0	2	SERTAD1
0	1.06585	0.302	0.12	0	2	TC2N
0	1.06417	0.365	0.202	0	2	CSRNP1
0	1.03111	0.249	0.118	0	2	FLT3LG
0	1.02552	0.313	0.162	0	2	CHMP1B
0	1.01959	0.413	0.257	0	2	CITED2
0	1.01763	0.198	0.098	0	2	NR4A3
0	1.01669	0.655	0.437	0	2	DNAJA1
0	1.01594	0.81	0.486	0	2	CD69
0	1.01361	0.27	0.143	0	2	PRNP
0	0.98065	0.447	0.262	0	2	CRIP1
0	0.979567	0.268	0.153	0	2	ARL4A
0	0.976089	0.481	0.288	0	2	GADD45B
0	0.975124	0.193	0.094	0	2	PER1
0	0.96178	0.28	0.152	0	2	H2AFX
0	0.95125	0.388	0.24	0	2	AMD1
0	0.940074	0.964	0.814	0	2	FTH1
0	0.939696	0.456	0.332	0	2	HSPA1B
0	0.932851	0.574	0.397	0	2	YPEL5
0	0.931921	0.251	0.175	0	2	ATF3
0	0.925757	0.435	0.255	0	2	FAM177A1
0	0.925642	0.471	0.267	0	2	TUBA1A
0	0.924392	0.878	0.644	0	2	VIM
0	0.908132	0.302	0.148	0	2	CCR7
0	0.901043	0.811	0.539	0	2	KLF6
0	0.900472	0.327	0.196	0	2	SOCS3
0	0.898572	0.289	0.148	0	2	CDC42EP3
0	0.897244	0.866	0.618	0	2	TSC22D3
0	0.896288	0.244	0.124	0	2	MGAT4A
0	0.893656	0.48	0.28	0	2	ZNF331
0	0.890459	0.37	0.216	0	2	SDCBP
0	0.885314	0.56	0.306	0	2	LEPROTL1
0	0.882916	0.328	0.177	0	2	CD6
0	0.878895	0.61	0.388	0	2	PPP1R15A
0	0.869156	0.594	0.386	0	2	NR4A2
0	0.856796	0.716	0.478	0	2	NFKBIA
0	0.855995	0.242	0.12	0	2	CAMK4
0	0.853463	0.327	0.212	0	2	NR4A1
0	0.850976	0.322	0.182	0	2	GLIPR1
0	0.850631	0.342	0.203	0	2	ATP1A1
0	0.849596	0.456	0.299	0	2	HSPH1
0	0.84733	0.608	0.422	0	2	BTG2
0	0.846197	0.835	0.627	0	2	HSPA8
0	0.844716	0.361	0.191	0	2	RORA
0	0.84412	0.827	0.628	0	2	DUSP1
0	0.834906	0.264	0.159	0	2	INTS6
0	0.832899	0.282	0.147	0	2	TCF7
0	0.822351	0.499	0.311	0	2	CREM
0	0.811889	0.776	0.55	0	2	SARAF
0	0.799348	0.914	0.755	0	2	H3F3B
0	0.798868	0.361	0.227	0	2	KLF2
0	0.794956	0.654	0.47	0	2	MCL1
0	0.791215	0.503	0.392	0	2	HSPA1A
0	0.788474	0.311	0.194	0	2	IFRD1
0	0.788461	0.454	0.274	0	2	IDS
0	0.785743	0.504	0.289	0	2	ZFAS1
0	0.784295	0.915	0.745	0	2	ZFP36L2
0	0.780972	0.718	0.516	0	2	S100A10
0	0.777738	0.266	0.143	0	2	TRAT1
0	0.774656	0.876	0.683	0	2	CXCR4
0	0.772448	0.487	0.311	0	2	RPL17
0	0.757941	0.514	0.376	0	2	TUBA4A
0	0.732953	0.602	0.416	0	2	SRSF2
0	0.721799	0.294	0.186	0	2	KDM6B
0	0.721385	0.282	0.147	0	2	PIK3IP1
0	0.721232	0.563	0.385	0	2	RPL36A
0	0.721123	0.288	0.167	0	2	RALGAPA1
0	0.704964	0.534	0.36	0	2	DDX3X
0	0.702372	0.971	0.797	0	2	EIF1
0	0.698581	0.583	0.467	0	2	EZR
0	0.697934	0.244	0.127	0	2	BCL11B
0	0.694425	0.365	0.225	0	2	TSPYL2
0	0.692553	0.342	0.211	0	2	SLC38A2
0	0.69076	0.791	0.567	0	2	PABPC1
0	0.679112	0.968	0.758	0	2	BTG1
0	0.678255	0.443	0.299	0	2	ZC3HAV1
0	0.673977	0.589	0.386	0	2	DDIT4
0	0.671835	0.668	0.434	0	2	CD44
0	0.666222	0.857	0.63	0	2	CALM1
0	0.664221	0.246	0.15	0	2	LYAR
0	0.659148	0.551	0.423	0	2	JUND
0	0.656777	0.41	0.275	0	2	ARL4C
0	0.655832	0.427	0.309	0	2	TAGAP
0	0.654528	0.472	0.337	0	2	ID2
0	0.646086	0.173	0.087	0	2	SORL1
0	0.641699	0.476	0.32	0	2	HSPA5
0	0.637936	0.446	0.279	0	2	PDCD4
0	0.631413	0.829	0.658	0	2	RPL3
0	0.63131	0.669	0.492	0	2	FXYD5
0	0.619546	0.888	0.643	0	2	SRGN
0	0.618588	0.877	0.68	0	2	HSP90AA1
0	0.616499	0.775	0.652	0	2	JUN
0	0.613452	0.512	0.414	0	2	HSPD1
0	0.613413	0.809	0.639	0	2	UBB
0	0.611708	0.983	0.854	0	2	TPT1
0	0.610527	0.733	0.514	0	2	ITM2B
0	0.608792	0.652	0.481	0	2	DUSP2
0	0.607404	0.473	0.304	0	2	AHNAK
0	0.599904	0.94	0.801	0	2	RPS29
0	0.593775	0.853	0.659	0	2	RPL38
0	0.579196	0.654	0.446	0	2	IER2
0	0.577604	0.502	0.324	0	2	PPP2R5C
0	0.577263	0.795	0.695	0	2	HSP90AB1
0	0.573885	0.702	0.492	0	2	FUS
0	0.571468	0.543	0.376	0	2	LDHB
0	0.549398	0.455	0.259	0	2	SPOCK2
0	0.549314	0.979	0.835	0	2	RPS3
0	0.547207	0.48	0.357	0	2	DNAJB6
0	0.54594	0.918	0.738	0	2	RPS21
0	0.538605	0.37	0.261	0	2	PIK3R1
0	0.535733	0.512	0.373	0	2	EIF5
0	0.532557	0.603	0.423	0	2	ZFP36L1
0	0.519321	0.586	0.416	0	2	SRSF5
0	0.512631	0.607	0.422	0	2	LDHA
0	0.511851	0.963	0.819	0	2	RPS25
0	0.504484	0.32	0.208	0	2	AAK1
0	0.503513	0.982	0.847	0	2	RPL30
0	0.500776	0.733	0.598	0	2	SRSF7
0	0.493911	0.704	0.512	0	2	YWHAZ
0	0.487239	0.855	0.677	0	2	DDX5
0	0.484154	0.969	0.819	0	2	RPLP2
0	0.480183	0.39	0.247	0	2	RGS10
0	0.47726	0.935	0.77	0	2	RPL23A
0	0.476335	0.992	0.864	0	2	RPL13
0	0.460883	0.571	0.386	0	2	CD99
0	0.458502	0.953	0.795	0	2	RPL36
0	0.448442	0.696	0.522	0	2	EEF2
0	0.444268	0.995	0.891	0	2	RPL10
0	0.435084	0.949	0.8	0	2	RPS13
0	0.430625	0.983	0.859	0	2	RPL39
0	0.430619	0.66	0.449	0	2	CD3E
0	0.430552	0.786	0.625	0	2	RPL4
0	0.429699	0.965	0.816	0	2	RPS6
0	0.424203	0.864	0.683	0	2	RPL27
0	0.424061	0.978	0.838	0	2	RPS28
0	0.42345	0.949	0.793	0	2	RPS16
0	0.423403	0.894	0.73	0	2	RPLP0
0	0.420775	0.995	0.874	0	2	RPLP1
0	0.41686	0.875	0.701	0	2	RPL27A
0	0.412469	0.346	0.232	0	2	FYB1
0	0.407666	0.779	0.59	0	2	RPS20
0	0.404168	0.702	0.581	0	2	PNRC1
0	0.404069	0.989	0.864	0	2	RPL28
0	0.403742	0.994	0.974	0	2	RPS27
0	0.401776	0.973	0.839	0	2	RPS4X
0	0.400044	0.363	0.23	0	2	GZMK
0	0.394309	0.983	0.848	0	2	RPS15A
0	0.394286	0.77	0.579	0	2	HNRNPA1
0	0.394156	0.989	0.911	0	2	RPS18
0	0.392425	0.984	0.854	0	2	RPS19
0	0.388989	0.988	0.864	0	2	RPL41
0	0.385847	0.764	0.563	0	2	ARHGDIB
0	0.3826	0.554	0.369	0	2	TUBA1B
0	0.377868	0.976	0.838	0	2	RPL18A
0	0.367987	0.978	0.847	0	2	RPL19
0	0.364088	0.953	0.797	0	2	RPS9
0	0.363043	0.601	0.409	0	2	LTB
0	0.361551	0.939	0.791	0	2	RPL6
0	0.359339	0.962	0.824	0	2	RPL21
0	0.359138	0.419	0.308	0	2	FYN
0	0.35734	0.988	0.954	0	2	PTMA
0	0.353878	0.993	0.975	0	2	EEF1A1
0	0.353399	0.364	0.242	0	2	LAT
0	0.348254	0.902	0.77	0	2	RPL13A
0	0.343257	0.933	0.776	0	2	RPL35
0	0.339499	0.762	0.66	0	2	TOMM7
0	0.339286	0.881	0.71	0	2	UBC
0	0.338725	0.959	0.818	0	2	RPL18
0	0.338551	0.921	0.766	0	2	RPL26
0	0.335194	0.938	0.823	0	2	RPS2
0	0.334681	0.976	0.834	0	2	RPS15
0	0.334199	0.847	0.698	0	2	EEF1D
0	0.333763	0.992	0.97	0	2	RPS12
0	0.332704	0.536	0.378	0	2	TRBC2
0	0.328455	0.944	0.802	0	2	RPL7A
0	0.325208	0.447	0.285	0	2	CD3G
0	0.323599	0.29	0.18	0	2	GZMM
0	0.321295	0.372	0.253	0	2	ETS1
0	0.318772	0.432	0.287	0	2	TRBC1
0	0.318122	0.917	0.759	0	2	RPS5
0	0.316475	0.855	0.755	0	2	MALAT1
0	0.314577	0.819	0.691	0	2	EEF1B2
0	0.312014	0.987	0.961	0	2	RPS27A
0	0.307893	0.968	0.874	0	2	FAU
0	0.307322	0.959	0.902	0	2	RPL9
0	0.306614	0.984	0.954	0	2	RPL34
0	0.305208	0.77	0.666	0	2	NPM1
0	0.297229	0.947	0.817	0	2	RPL8
0	0.29528	0.993	0.861	0	2	TMSB4X
0	0.293765	0.821	0.667	0	2	RPL7
0	0.276776	0.972	0.891	0	2	RPS24
0	0.27608	0.955	0.904	0	2	RPL14
0	0.274656	0.984	0.957	0	2	RPL32
0	0.265677	0.905	0.758	0	2	UBA52
0	0.265544	0.971	0.936	0	2	RPS3A
0	0.265232	0.678	0.43	0	2	CD3D
0	0.264053	0.916	0.856	0	2	RPL5
0	0.263555	0.792	0.643	0	2	S100A4
0	0.258807	0.985	0.959	0	2	RPS14
0	0.251127	0.488	0.343	0	2	RARRES3
0	0.251091	0.961	0.922	0	2	RPL37
0	0.247063	0.963	0.922	0	2	RPL35A
0	0.240672	0.917	0.856	0	2	RPL10A
0	0.236528	0.964	0.827	0	2	RPL12
0	0.232503	0.997	0.882	0	2	B2M
0	0.221059	0.755	0.588	0	2	MYL12A
0	0.220969	0.656	0.443	0	2	HCST
0	0.20818	0.982	0.953	0	2	RPL11
0	0.20765	0.807	0.693	0	2	CD52
0	0.200634	0.976	0.894	0	2	HLA-B
0	0.200013	0.973	0.938	0	2	RPS23
0	0.199691	0.96	0.914	0	2	RPS7
0	0.181321	0.825	0.662	0	2	CFL1
0	0.17995	0.307	0.209	0	2	AREG
0	0.14457	0.778	0.52	0	2	IL32
0	0.139974	0.678	0.52	0	2	CD2
0	0.107396	0.566	0.433	0	2	EVL
0	0.631347	0.237	0.145	0	2	FOSL2
0	0.32571	0.814	0.651	0	2	RPL36AL

## Sheet: imm_3
p_val	avg_log2FC	pct.1	pct.2	p_val_adj	cluster	gene
0	4.98031	0.184	0.007	0	3	KLRF1
0	4.5675	0.029	0.001	0	3	CATSPER1
0	4.37422	0.448	0.027	0	3	TRDC
0	4.36719	0.045	0.002	0	3	ADGRG3
0	4.33928	0.11	0.008	0	3	SH2D1B
0	4.33338	0.14	0.012	0	3	FGFBP2
0	4.30044	0.033	0.004	0	3	MYOM2
0	4.29174	0.242	0.023	0	3	KLRC2
0	4.10988	0.474	0.05	0	3	TYROBP
0	3.91553	0.056	0.005	0	3	CX3CR1
0	3.88114	0.08	0.008	0	3	NCAM1
0	3.76733	0.099	0.009	0	3	B3GNT7
0	3.7083	0.336	0.042	0	3	FCER1G
0	3.7011	0.16	0.022	0	3	FCGR3A
0	3.68737	0.351	0.043	0	3	KLRC1
0	3.6204	0.033	0.003	0	3	NMUR1
0	3.40451	0.133	0.022	0	3	KRT81
0	3.38699	0.067	0.008	0	3	NCR1
0	3.34528	0.031	0.004	0	3	SPTSSB
0	3.31679	0.814	0.145	0	3	GNLY
0	3.30669	0.097	0.015	0	3	KIR2DL4
0	3.30225	0.046	0.008	0	3	LINC00996
0	3.27677	0.471	0.075	0	3	XCL1
0	3.18741	0.089	0.011	0	3	KLRC3
0	3.16244	0.053	0.009	0	3	WIPF3
0	3.14975	0.042	0.005	0	3	OSBPL5
0	3.13854	0.467	0.08	0	3	XCL2
0	3.13187	0.07	0.01	0	3	ITGAX
0	3.11273	0.07	0.012	0	3	S1PR5
0	3.08631	0.071	0.008	0	3	SPRY2
0	2.93779	0.067	0.011	0	3	CD160
0	2.8698	0.099	0.016	0	3	FGR
0	2.85305	0.461	0.191	0	3	AREG
0	2.84426	0.078	0.012	0	3	ATP8B4
0	2.79139	0.066	0.01	0	3	ITGAM
0	2.77202	0.402	0.077	0	3	MATK
0	2.72219	0.655	0.167	0	3	KLRD1
0	2.71959	0.06	0.009	0	3	CTBP2
0	2.66776	0.126	0.045	0	3	SPON2
0	2.59705	0.083	0.013	0	3	TRGV9
0	2.59658	0.119	0.024	0	3	TMIGD2
0	2.56631	0.572	0.144	0	3	HOPX
0	2.52067	0.165	0.039	0	3	CD300A
0	2.5175	0.712	0.197	0	3	CTSW
0	2.50719	0.04	0.014	0	3	KIR2DL3
0	2.49102	0.165	0.03	0	3	PTGDR
0	2.44321	0.388	0.093	0	3	ZNF683
0	2.39632	0.436	0.13	0	3	PRF1
0	2.3755	0.109	0.026	0	3	CAPN12
0	2.37143	0.151	0.026	0	3	TRGC1
0	2.33205	0.115	0.026	0	3	FCRL6
0	2.32949	0.061	0.015	0	3	GAS7
0	2.3237	0.235	0.073	0	3	CLIC3
0	2.27238	0.519	0.136	0	3	GZMB
0	2.22889	0.166	0.034	0	3	KRT86
0	2.20698	0.083	0.02	0	3	CD244
0	2.16287	0.814	0.276	0	3	NKG7
0	2.10972	0.175	0.057	0	3	SRGAP3
0	2.07947	0.063	0.015	0	3	PLCH2
0	2.07193	0.071	0.016	0	3	ZBTB16
0	2.05106	0.124	0.038	0	3	MCTP2
0	2.03985	0.188	0.058	0	3	TXK
0	2.03705	0.081	0.02	0	3	C11orf21
0	2.01407	0.14	0.043	0	3	LINC01871
0	2.0119	0.163	0.049	0	3	CEBPD
0	1.99598	0.104	0.03	0	3	ABCB1
0	1.99423	0.105	0.027	0	3	C1orf21
0	1.9735	0.168	0.053	0	3	NCR3
0	1.95573	0.11	0.029	0	3	ADGRG1
0	1.94757	0.093	0.027	0	3	PTPN12
0	1.93335	0.078	0.022	0	3	IL18RAP
0	1.91398	0.074	0.021	0	3	LINC02446
0	1.87522	0.121	0.046	0	3	MAFF
0	1.86018	0.099	0.029	0	3	TSPAN32
0	1.85363	0.193	0.062	0	3	TRGC2
0	1.84302	0.235	0.103	0	3	CCL3
0	1.81772	0.104	0.036	0	3	GFOD1
0	1.79803	0.177	0.082	0	3	STARD3NL
0	1.78338	0.058	0.027	0	3	TTC38
0	1.77601	0.129	0.048	0	3	TRG-AS1
0	1.74171	0.136	0.049	0	3	SPRY1
0	1.73767	0.719	0.358	0	3	CD7
0	1.73548	0.232	0.093	0	3	METRNL
0	1.66159	0.174	0.074	0	3	LAT2
0	1.64633	0.199	0.066	0	3	AOAH
0	1.5969	0.568	0.294	0	3	CD63
0	1.57301	0.12	0.061	0	3	CXXC5
0	1.5627	0.14	0.054	0	3	RIN3
0	1.55608	0.265	0.122	0	3	IL2RB
0	1.54619	0.292	0.109	0	3	GZMH
0	1.52356	0.183	0.087	0	3	SLC16A3
0	1.50885	0.603	0.271	0	3	CCL4
0	1.47337	0.12	0.044	0	3	PTGER2
0	1.45404	0.216	0.11	0	3	PLAC8
0	1.45282	0.283	0.124	0	3	GLIPR2
0	1.45163	0.322	0.15	0	3	GPR65
0	1.449	0.193	0.077	0	3	TNFSF14
0	1.44722	0.188	0.081	0	3	CRTAM
0	1.42504	0.137	0.057	0	3	TBX21
0	1.42352	0.152	0.069	0	3	CARD19
0	1.41983	0.134	0.057	0	3	ITGA1
0	1.38548	0.135	0.071	0	3	CD9
0	1.3772	0.372	0.154	0	3	KLRB1
0	1.36575	0.257	0.143	0	3	LDLRAD4
0	1.365	0.248	0.149	0	3	CMC1
0	1.33645	0.175	0.086	0	3	MUCL1
0	1.31811	0.151	0.08	0	3	AC020916.1
0	1.30182	0.283	0.14	0	3	FOSL2
0	1.29412	0.266	0.148	0	3	CTSA
0	1.25333	0.269	0.123	0	3	SAMD3
0	1.24355	0.148	0.08	0	3	PLEK
0	1.24289	0.745	0.433	0	3	HCST
0	1.23528	0.591	0.28	0	3	CST7
0	1.23038	0.843	0.433	0	3	CCL5
0	1.22095	0.349	0.205	0	3	CKLF
0	1.19794	0.215	0.108	0	3	MAP3K8
0	1.19581	0.206	0.104	0	3	APMAP
0	1.19092	0.165	0.079	0	3	ADAM8
0	1.18087	0.278	0.151	0	3	BHLHE40
0	1.18071	0.259	0.152	0	3	EFHD2
0	1.14383	0.423	0.285	0	3	CD247
0	1.13673	0.183	0.107	0	3	RHOC
0	1.13173	0.533	0.279	0	3	CLEC2B
0	1.11327	0.69	0.459	0	3	IFITM2
0	1.11001	0.415	0.24	0	3	CTSD
0	1.07933	0.164	0.11	0	3	TPST2
0	1.07638	0.39	0.228	0	3	TGFB1
0	1.06347	0.198	0.11	0	3	PTPN4
0	1.03798	0.222	0.12	0	3	SPN
0	1.03782	0.249	0.148	0	3	ABHD17A
0	1.03746	0.17	0.095	0	3	C1orf162
0	1.01514	0.451	0.292	0	3	GSTP1
0	1.01096	0.551	0.327	0	3	ID2
0	1.00006	0.431	0.288	0	3	LITAF
0	0.996231	0.249	0.129	0	3	GABARAPL1
0	0.988849	0.215	0.113	0	3	MYO1F
0	0.98549	0.252	0.141	0	3	STOM
0	0.973545	0.308	0.181	0	3	BIN2
0	0.970903	0.175	0.12	0	3	GNPTAB
0	0.96435	0.407	0.248	0	3	ADGRE5
0	0.957574	0.411	0.257	0	3	RUNX3
0	0.949529	0.212	0.137	0	3	RASSF1
0	0.915072	0.244	0.145	0	3	C12orf75
0	0.894036	0.309	0.203	0	3	OSTF1
0	0.892898	0.53	0.31	0	3	GZMA
0	0.891573	0.37	0.221	0	3	MBP
0	0.881066	0.301	0.199	0	3	PTPN22
0	0.879932	0.302	0.197	0	3	DHRS7
0	0.87963	0.418	0.296	0	3	GADD45B
0	0.877097	0.316	0.195	0	3	ARHGAP9
0	0.866561	0.531	0.366	0	3	SEPT7
0	0.866329	0.309	0.162	0	3	TNFRSF18
0	0.866307	0.295	0.196	0	3	SYTL3
0	0.864682	0.745	0.789	0	3	MT-ND4
0	0.863451	0.299	0.179	0	3	GZMM
0	0.851139	0.623	0.45	0	3	IER2
0	0.846408	0.298	0.222	0	3	ITGB2
0	0.845628	0.3	0.221	0	3	DSTN
0	0.841858	0.372	0.261	0	3	PIK3R1
0	0.800856	0.266	0.176	0	3	APOBEC3G
0	0.800067	0.26	0.174	0	3	CHST12
0	0.786913	0.299	0.194	0	3	IFITM3
0	0.786044	0.32	0.244	0	3	LGALS1
0	0.741337	0.432	0.313	0	3	RAP1B
0	0.716419	0.601	0.488	0	3	DUSP2
0	0.709593	0.38	0.295	0	3	BZW1
0	0.70907	0.536	0.393	0	3	DDIT4
0	0.706546	0.688	0.501	0	3	CD69
0	0.695999	0.335	0.241	0	3	SLC9A3R1
0	0.673846	0.524	0.392	0	3	CD99
0	0.672176	0.518	0.37	0	3	LCP1
0	0.666605	0.417	0.328	0	3	POLR2L
0	0.664401	0.747	0.791	0	3	MT-ATP6
0	0.656233	0.562	0.428	0	3	LDHA
0	0.647174	0.74	0.799	0	3	MT-ND3
0	0.627862	0.831	0.65	0	3	SRGN
0	0.582179	0.761	0.822	0	3	MT-CO1
0	0.581204	0.739	0.766	0	3	MT-CYB
0	0.581002	0.427	0.374	0	3	DBI
0	0.57186	0.411	0.373	0	3	NDUFB2
0	0.570764	0.58	0.431	0	3	EVL
0	0.56021	0.757	0.819	0	3	MT-CO3
0	0.542422	0.732	0.591	0	3	MYL12A
0	0.507226	0.608	0.516	0	3	ZFP36
0	0.481427	0.965	0.892	0	3	RPS24
0	0.478802	0.762	0.829	0	3	MT-CO2
0	0.471531	0.687	0.541	0	3	FOS
0	0.468925	0.638	0.542	0	3	CLIC1
0	0.463169	0.835	0.717	0	3	SERF2
0	0.440955	0.646	0.673	0	3	MT-ND5
0	0.413527	0.778	0.668	0	3	CFL1
0	0.367631	0.844	0.767	0	3	SH3BGRL3
0	0.348077	0.686	0.643	0	3	ARPC2
0	0.317364	0.76	0.65	0	3	PFN1
0	0.315006	0.974	0.866	0	3	RPL41
0	0.314395	0.831	0.756	0	3	ZFP36L2
0	0.25024	0.98	0.863	0	3	TMSB4X
0	0.21237	0.988	0.883	0	3	B2M
0	0.197381	0.983	0.893	0	3	RPL10
0	0.190855	0.513	0.341	0	3	ANXA1
0	0.142491	0.985	0.961	0	3	RPS27A
0	0.735887	0.485	0.38	0	3	REL
0	3.05738	0.035	0.005	0	3	AKR1C3
0	2.00378	0.061	0.018	0	3	PRSS23
0	2.82234	0.038	0.008	5.52092e-307	3	TRDV1
3.61066e-308	0.191942	0.949	0.839	1.84974e-303	3	RPS3
3.27898e-307	1.48271	0.096	0.035	1.67982e-302	3	LAIR1
1.00964e-306	2.18694	0.053	0.014	5.17238e-302	3	IGFBP2
3.74724e-305	0.426561	0.511	0.478	1.91971e-300	3	GUK1
6.74618e-305	0.643312	0.362	0.278	3.45607e-300	3	CD96
2.63762e-302	1.21747	0.162	0.076	1.35125e-297	3	MAPK1
6.85371e-298	1.04348	0.158	0.097	3.51116e-293	3	AGTRAP
2.2001e-296	1.07944	0.13	0.063	1.12711e-291	3	FASLG
3.66181e-296	1.96435	0.045	0.022	1.87594e-291	3	SYNGR1
6.51797e-296	0.892179	0.293	0.183	3.33916e-291	3	ACTN4
8.78018e-295	0.625648	0.38	0.302	4.49808e-290	3	WDR83OS
2.90809e-294	1.39985	0.097	0.041	1.48981e-289	3	MYBL1
9.19574e-293	2.26261	0.049	0.015	4.71098e-288	3	PDGFD
1.34512e-290	0.481727	0.376	0.343	6.89105e-286	3	PRELID1
1.06121e-289	1.08486	0.207	0.145	5.43659e-285	3	ANKRD28
1.6838e-287	0.421135	0.757	0.643	8.6261e-283	3	CALM1
1.45736e-286	0.601335	0.409	0.306	7.46606e-282	3	MSN
4.37036e-284	4.02827	0.022	0.001	2.23894e-279	3	CCNJL
9.66432e-283	0.564635	0.316	0.272	4.95103e-278	3	PRDX5
3.13712e-280	1.05574	0.168	0.109	1.60714e-275	3	FAM173A
1.07361e-277	1.27879	0.106	0.058	5.50011e-273	3	UBE2F
5.11446e-276	0.88044	0.242	0.144	2.62014e-271	3	ZEB2
4.356e-274	0.826922	0.233	0.169	2.23158e-269	3	CAPG
3.91056e-272	0.587064	0.377	0.299	2.00338e-267	3	PDIA3
9.85682e-271	1.03668	0.217	0.121	5.04965e-266	3	CCL4L2
3.12443e-270	0.829614	0.2	0.118	1.60065e-265	3	GLUL
2.70774e-268	3.23667	0.024	0.002	1.38718e-263	3	TRDV2
5.82577e-265	1.5985	0.047	0.024	2.98454e-260	3	KIR3DL2
2.84694e-261	1.16955	0.18	0.098	1.45849e-256	3	IER3
9.85364e-261	1.53959	0.085	0.035	5.04802e-256	3	YES1
8.2146e-260	0.473408	0.336	0.288	4.20834e-255	3	CCND3
3.44671e-257	0.66141	0.28	0.228	1.76575e-252	3	TSPO
7.41035e-257	0.662032	0.33	0.245	3.79632e-252	3	SEC11A
6.28236e-256	0.38453	0.455	0.419	3.21846e-251	3	JAK1
6.40213e-256	1.50704	0.074	0.03	3.27981e-251	3	RNF130
3.32844e-255	0.475476	0.269	0.247	1.70516e-250	3	HMGN3
1.37277e-252	0.641493	0.295	0.228	7.03269e-248	3	CDC42SE1
1.50492e-252	3.03008	0.032	0.005	7.70971e-248	3	PPP1R9A
2.22819e-251	2.31722	0.038	0.009	1.1415e-246	3	FES
6.21603e-251	0.108936	0.96	0.85	3.18447e-246	3	RPL30
1.1093e-247	0.752593	0.284	0.217	5.68294e-243	3	NFE2L2
6.98295e-245	0.192552	0.743	0.65	3.57736e-240	3	S100A4
4.39401e-242	3.59507	0.024	0.002	2.25105e-237	3	TTLL10
4.8591e-242	0.402412	0.379	0.351	2.48932e-237	3	VAMP8
4.40775e-240	1.57162	0.13	0.058	2.25809e-235	3	GRASP

## Sheet: imm_4
p_val	avg_log2FC	pct.1	pct.2	p_val_adj	cluster	gene
0	8.92456	0.03	0	0	4	AL928742.1
0	8.5652	0.045	0	0	4	AC079767.4
0	8.50514	0.022	0	0	4	RP11-731F5.2
0	8.07854	0.018	0	0	4	AL161781.2
0	7.83368	0.063	0	0	4	LINC01857
0	7.70101	0.02	0	0	4	WFIKKN2
0	7.69821	0.159	0.002	0	4	FCER2
0	7.59929	0.05	0.001	0	4	RP11-693J15.5
0	7.42837	0.049	0.001	0	4	RP5-887A10.1
0	7.40701	0.226	0.002	0	4	LINC00926
0	7.14335	0.046	0	0	4	KIAA0226L
0	7.08271	0.097	0.001	0	4	LINC02397
0	7.06919	0.163	0.002	0	4	FAM129C
0	6.94116	0.078	0.001	0	4	LINC01781
0	6.71508	0.14	0.004	0	4	TCL1A
0	6.68431	0.272	0.004	0	4	MARCH1
0	6.5838	0.256	0.005	0	4	CD22
0	6.43985	0.182	0.003	0	4	PAX5
0	6.18934	0.076	0.001	0	4	IGHV5-78
0	6.18892	0.333	0.008	0	4	ARHGAP24
0	6.16564	0.065	0.002	0	4	FAM177B
0	6.1275	0.181	0.005	0	4	TLR10
0	6.11537	0.583	0.014	0	4	BANK1
0	6.01591	0.025	0	0	4	GUCY2C
0	6.00053	0.237	0.006	0	4	BCL11A
0	5.98124	0.722	0.033	0	4	MS4A1
0	5.96686	0.203	0.005	0	4	GAPT
0	5.94965	0.078	0.002	0	4	COL19A1
0	5.94159	0.106	0.002	0	4	RUBCNL
0	5.8995	0.036	0.001	0	4	RP11-231C14.7
0	5.87753	0.052	0.002	0	4	KHDRBS2
0	5.80197	0.286	0.017	0	4	VPREB3
0	5.69686	0.314	0.009	0	4	LY86
0	5.63044	0.186	0.006	0	4	SCIMP
0	5.56214	0.186	0.006	0	4	FCRL1
0	5.48305	0.287	0.018	0	4	CD19
0	5.36577	0.033	0.001	0	4	ABCB4
0	5.32525	0.136	0.005	0	4	EBF1
0	5.323	0.26	0.012	0	4	FCRLA
0	5.19405	0.038	0.002	0	4	COL4A3
0	5.19335	0.075	0.003	0	4	CD1C
0	5.18002	0.296	0.012	0	4	BLK
0	5.17634	0.051	0.003	0	4	CD1D
0	5.16506	0.214	0.012	0	4	HLA-DOB
0	5.16431	0.029	0.001	0	4	ZNF860
0	5.13022	0.06	0.003	0	4	CR1
0	5.11878	0.21	0.014	0	4	TNFRSF13C
0	5.0398	0.25	0.011	0	4	PKIG
0	5.00492	0.194	0.012	0	4	BTK
0	4.97606	0.032	0.002	0	4	TLR7
0	4.95275	0.024	0.001	0	4	AC120193.1
0	4.87423	0.03	0.002	0	4	MEF2C-AS1
0	4.85832	0.226	0.014	0	4	PHACTR1
0	4.82988	0.079	0.003	0	4	NAPSA
0	4.77489	0.106	0.009	0	4	FCRL2
0	4.73053	0.113	0.009	0	4	CD180
0	4.72628	0.068	0.004	0	4	KMO
0	4.72439	0.059	0.003	0	4	MOB3B
0	4.68988	0.133	0.006	0	4	KYNU
0	4.64808	0.298	0.018	0	4	HVCN1
0	4.64212	0.331	0.023	0	4	ADAM28
0	4.6362	0.066	0.004	0	4	CR2
0	4.59432	0.54	0.052	0	4	MEF2C
0	4.57139	0.169	0.008	0	4	HLA-DOA
0	4.54254	0.052	0.004	0	4	CLEC17A
0	4.50431	0.212	0.02	0	4	BLNK
0	4.4835	0.232	0.02	0	4	TNFRSF13B
0	4.4637	0.407	0.038	0	4	RALGPS2
0	4.4433	0.316	0.02	0	4	SWAP70
0	4.43548	0.38	0.025	0	4	IRF8
0	4.41415	0.047	0.003	0	4	UGT8
0	4.40874	0.127	0.009	0	4	ALOX5
0	4.39409	0.035	0.004	0	4	RHEX
0	4.31795	0.179	0.014	0	4	FGD2
0	4.30155	0.029	0.002	0	4	MARC2
0	4.29579	0.041	0.003	0	4	CCSER1
0	4.25861	0.937	0.281	0	4	HLA-DRA
0	4.24488	0.364	0.038	0	4	BASP1
0	4.16938	0.03	0.003	0	4	KLHL14
0	4.13779	0.658	0.091	0	4	CD79A
0	4.0996	0.114	0.014	0	4	DOK3
0	4.09396	0.16	0.014	0	4	CD72
0	4.09378	0.167	0.011	0	4	CIITA
0	4.09209	0.181	0.018	0	4	SYK
0	4.08976	0.05	0.003	0	4	LMO2
0	4.05664	0.083	0.006	0	4	CNR2
0	4.05433	0.207	0.024	0	4	SPIB
0	4.05395	0.147	0.012	0	4	HHEX
0	4.01983	0.031	0.002	0	4	LARGE2
0	3.99629	0.048	0.004	0	4	TFEC
0	3.9918	0.117	0.01	0	4	CD86
0	3.97691	0.042	0.005	0	4	COL4A4
0	3.93759	0.042	0.003	0	4	ARL11
0	3.92559	0.153	0.015	0	4	SPI1
0	3.9253	0.204	0.016	0	4	AFF3
0	3.90927	0.31	0.034	0	4	CD40
0	3.89973	0.183	0.024	0	4	GNG7
0	3.88528	0.462	0.054	0	4	SMIM14
0	3.87342	0.072	0.007	0	4	SIGLEC10
0	3.86242	0.068	0.006	0	4	BEND5
0	3.84503	0.043	0.004	0	4	TLR6
0	3.83077	0.081	0.012	0	4	SSPN
0	3.80839	0.101	0.012	0	4	SNX22
0	3.76035	0.07	0.007	0	4	CBFA2T3
0	3.75476	0.223	0.027	0	4	CYBB
0	3.74727	0.167	0.023	0	4	COBLL1
0	3.71219	0.104	0.008	0	4	MNDA
0	3.70252	0.166	0.025	0	4	FCGR2B
0	3.6951	0.165	0.019	0	4	STAP1
0	3.68691	0.03	0.003	0	4	CCDC38
0	3.68165	0.102	0.011	0	4	OSBPL10
0	3.63443	0.185	0.018	0	4	LYL1
0	3.63373	0.042	0.004	0	4	FAM26F
0	3.61534	0.044	0.004	0	4	BTNL9
0	3.61136	0.401	0.044	0	4	HLA-DMB
0	3.61081	0.765	0.157	0	4	HLA-DQA1
0	3.54703	0.08	0.01	0	4	OR5R1
0	3.51907	0.095	0.014	0	4	PLD4
0	3.50024	0.073	0.01	0	4	TEX9
0	3.49368	0.773	0.181	0	4	HLA-DQB1
0	3.48287	0.097	0.012	0	4	UBE2E2
0	3.47608	0.048	0.009	0	4	C1orf186
0	3.46933	0.166	0.015	0	4	CXCR5
0	3.46727	0.05	0.006	0	4	IL6
0	3.4479	0.083	0.009	0	4	TSPAN33
0	3.42849	0.436	0.08	0	4	CD79B
0	3.40005	0.055	0.006	0	4	NIPSNAP3B
0	3.39945	0.041	0.004	0	4	BACE2
0	3.35445	0.17	0.031	0	4	CPNE5
0	3.35081	0.102	0.022	0	4	PNOC
0	3.34504	0.227	0.032	0	4	LYN
0	3.33003	0.057	0.01	0	4	SH2B2
0	3.329	0.332	0.062	0	4	TCF4
0	3.31364	0.045	0.006	0	4	DMD-AS3
0	3.28465	0.049	0.009	0	4	LRRK1
0	3.2791	0.076	0.009	0	4	NT5E
0	3.27602	0.066	0.01	0	4	LRRK2
0	3.24329	0.108	0.016	0	4	HDAC9
0	3.22625	0.057	0.007	0	4	GRAMD1C
0	3.18741	0.231	0.042	0	4	MARCKS
0	3.16742	0.352	0.071	0	4	HLA-DQA2
0	3.16499	0.034	0.005	0	4	GLRA2
0	3.1509	0.595	0.138	0	4	CD83
0	3.13531	0.15	0.026	0	4	IFNGR2
0	3.12062	0.104	0.017	0	4	CDCA7L
0	3.10822	0.166	0.03	0	4	STAG3
0	3.10439	0.082	0.01	0	4	CALHM6
0	3.10384	0.972	0.68	0	4	CD74
0	3.101	0.32	0.062	0	4	CTSH
0	3.09047	0.074	0.018	0	4	BHLHE41
0	3.0786	0.067	0.007	0	4	MS4A7
0	3.06566	0.15	0.003	0	4	IGHD
0	3.06271	0.094	0.013	0	4	PLEKHG1
0	3.05791	0.092	0.013	0	4	USP6NL
0	3.02344	0.276	0.046	0	4	PDLIM1
0	2.98355	0.847	0.348	0	4	HLA-DPA1
0	2.95689	0.071	0.013	0	4	FAM30A
0	2.95219	0.223	0.046	0	4	POU2AF1
0	2.94169	0.842	0.332	0	4	HLA-DPB1
0	2.93716	0.132	0.028	0	4	WDFY4
0	2.92648	0.047	0.007	0	4	SCRN1
0	2.92062	0.057	0.012	0	4	MPEG1
0	2.90521	0.078	0.019	0	4	DENND5B
0	2.89615	0.058	0.008	0	4	HLA-DQB2
0	2.88485	0.046	0.008	0	4	KIAA0125
0	2.87044	0.219	0.039	0	4	AIM2
0	2.86252	0.051	0.006	0	4	PTPRK
0	2.84374	0.111	0.029	0	4	RNASE6
0	2.82571	0.629	0.21	0	4	HLA-DRB5
0	2.79909	0.098	0.015	0	4	SNN
0	2.79321	0.859	0.349	0	4	HLA-DRB1
0	2.77029	0.087	0.012	0	4	PAWR
0	2.76325	0.036	0.007	0	4	UBQLN3
0	2.76144	0.559	0.141	0	4	HLA-DMA
0	2.75649	0.29	0.059	0	4	STX7
0	2.7065	0.159	0.026	0	4	CLECL1
0	2.69173	0.405	0.099	0	4	POU2F2
0	2.68887	0.107	0.019	0	4	BMP2K
0	2.68214	0.126	0.042	0	4	FCRL5
0	2.67315	0.119	0.026	0	4	RASGRP3
0	2.63772	0.055	0.01	0	4	TLR1
0	2.62746	0.201	0.043	0	4	CYB561A3
0	2.61748	0.149	0.029	0	4	MTSS1
0	2.61643	0.042	0.008	0	4	RNASE4
0	2.61225	0.064	0.014	0	4	COCH
0	2.59346	0.066	0.01	0	4	PTK2
0	2.55435	0.08	0.018	0	4	IFI30
0	2.54836	0.186	0.05	0	4	EAF2
0	2.54384	0.04	0.009	0	4	MAGED4B
0	2.51148	0.15	0.029	0	4	TFEB
0	2.49246	0.066	0.012	0	4	SLC2A6
0	2.48595	0.058	0.014	0	4	MIR29B2CHG
0	2.48349	0.099	0.022	0	4	SNX8
0	2.47811	0.305	0.062	0	4	LAT2
0	2.453	0.109	0.023	0	4	FAM49A
0	2.44495	0.201	0.048	0	4	TSPAN3
0	2.43448	0.082	0.019	0	4	P2RX5
0	2.4169	0.082	0.021	0	4	CDK14
0	2.40823	0.201	0.051	0	4	FCHSD2
0	2.4059	0.058	0.012	0	4	AP1S3
0	2.39793	0.165	0.035	0	4	QRSL1
0	2.39134	0.109	0.028	0	4	RAB31
0	2.34311	0.075	0.02	0	4	LILRB1
0	2.32751	0.072	0.017	0	4	TLE1
0	2.3196	0.285	0.079	0	4	CCDC50
0	2.29239	0.105	0.029	0	4	GM2A
0	2.28306	0.403	0.114	0	4	SNX2
0	2.2687	0.073	0.016	0	4	TBC1D9
0	2.25187	0.228	0.05	0	4	BCAS4
0	2.22975	0.316	0.114	0	4	LY9
0	2.21724	0.156	0.041	0	4	TSPAN13
0	2.21512	0.49	0.166	0	4	NCF1
0	2.17011	0.251	0.078	0	4	BCL2A1
0	2.16835	0.086	0.021	0	4	GSAP
0	2.16328	0.133	0.035	0	4	SNX29
0	2.13034	0.103	0.028	0	4	NEK6
0	2.12416	0.096	0.024	0	4	CHI3L2
0	2.11255	0.236	0.072	0	4	IFT57
0	2.1097	0.113	0.032	0	4	MICAL3
0	2.03607	0.089	0.023	0	4	SEMA7A
0	2.03583	0.154	0.042	0	4	KDM4B
0	2.0183	0.07	0.058	0	4	PXMP4
0	2.01033	0.763	0.459	0	4	CD37
0	1.99741	0.065	0.016	0	4	SESTD1
0	1.99135	0.208	0.066	0	4	PLEKHF2
0	1.99028	0.256	0.085	0	4	ORAI2
0	1.98912	0.184	0.055	0	4	CXXC5
0	1.96617	0.087	0.028	0	4	LHPP
0	1.96481	0.106	0.034	0	4	OTUD1
0	1.96311	0.278	0.092	0	4	DRAM2
0	1.93966	0.129	0.04	0	4	RABEP2
0	1.93436	0.222	0.064	0	4	SKAP2
0	1.93033	0.124	0.036	0	4	GPR18
0	1.92576	0.1	0.033	0	4	SETBP1
0	1.91479	0.104	0.031	0	4	DENND3
0	1.90288	0.102	0.026	0	4	FADS3
0	1.89373	0.21	0.067	0	4	DAPP1
0	1.88888	0.221	0.067	0	4	TMEM154
0	1.88804	0.14	0.041	0	4	CHD7
0	1.85419	0.116	0.035	0	4	CHPT1
0	1.84001	0.129	0.047	0	4	BACH2
0	1.82966	0.138	0.041	0	4	CAMK1D
0	1.82589	0.098	0.034	0	4	SAV1
0	1.81011	0.142	0.046	0	4	PXK
0	1.79151	0.106	0.038	0	4	UNC93B1
0	1.7649	0.411	0.176	0	4	SYNGR2
0	1.75749	0.15	0.05	0	4	PIK3AP1
0	1.73853	0.143	0.054	0	4	SCPEP1
0	1.72501	0.271	0.123	0	4	POLD4
0	1.72047	0.153	0.052	0	4	PIKFYVE

## Sheet: imm_5
p_val	avg_log2FC	pct.1	pct.2	p_val_adj	cluster	gene
0	7.00675	0.044	0.001	0	5	CD177
0	6.18057	0.444	0.012	0	5	FOXP3
0	5.48968	0.05	0.002	0	5	LINC02099
0	5.4683	0.06	0.002	0	5	GNG8
0	5.20889	0.115	0.004	0	5	FANK1
0	5.19807	0.043	0.002	0	5	AC145110.1
0	5.02234	0.123	0.005	0	5	IL1R2
0	4.95963	0.133	0.006	0	5	CCR8
0	4.86199	0.024	0.001	0	5	LINC00519
0	4.66771	0.329	0.019	0	5	RTKN2
0	4.657	0.046	0.002	0	5	PTGIR
0	4.6207	0.35	0.026	0	5	IL2RA
0	4.11937	0.078	0.006	0	5	AC017002.3
0	4.08467	0.143	0.012	0	5	F5
0	4.0441	0.041	0.004	0	5	TNFRSF8
0	3.81962	0.065	0.006	0	5	TBC1D8
0	3.8086	0.077	0.008	0	5	AC017002.1
0	3.75402	0.035	0.003	0	5	DLGAP1
0	3.72301	0.561	0.105	0	5	TNFRSF4
0	3.71794	0.035	0.003	0	5	HLF
0	3.70388	0.234	0.026	0	5	LAYN
0	3.63484	0.067	0.006	0	5	IL1R1
0	3.62618	0.053	0.008	0	5	LRRC32
0	3.46121	0.14	0.018	0	5	LINC01943
0	3.45707	0.1	0.011	0	5	HACD1
0	3.38601	0.373	0.048	0	5	TBC1D4
0	3.35381	0.198	0.024	0	5	LAIR2
0	3.29366	0.274	0.047	0	5	GK
0	3.28829	0.239	0.05	0	5	MAGEH1
0	3.27424	0.151	0.021	0	5	AC133644.2
0	3.1719	0.062	0.007	0	5	CTTNBP2NL
0	3.16739	0.148	0.015	0	5	IKZF4
0	3.13963	0.118	0.018	0	5	IL12RB2
0	3.10899	0.315	0.046	0	5	IKZF2
0	3.03351	0.046	0.006	0	5	CLEC7A
0	3.02172	0.097	0.016	0	5	ADTRP
0	3.00978	0.042	0.006	0	5	ADGRE1
0	2.97843	0.046	0.007	0	5	USP51
0	2.96273	0.075	0.013	0	5	FAM184A
0	2.92072	0.165	0.026	0	5	ICA1
0	2.9202	0.543	0.106	0	5	CTLA4
0	2.91649	0.138	0.023	0	5	CUL9
0	2.85047	0.585	0.154	0	5	BATF
0	2.81306	0.068	0.01	0	5	PLCL1
0	2.80512	0.272	0.051	0	5	STAM
0	2.78061	0.101	0.015	0	5	LAPTM4B
0	2.75402	0.33	0.069	0	5	TNFRSF9
0	2.67788	0.102	0.02	0	5	VDR
0	2.606	0.107	0.026	0	5	ZC2HC1A
0	2.5778	0.119	0.024	0	5	EPHX2
0	2.57196	0.522	0.144	0	5	TNFRSF18
0	2.55285	0.097	0.021	0	5	BEX3
0	2.49829	0.197	0.046	0	5	ZC3H12D
0	2.44284	0.071	0.018	0	5	ZBTB32
0	2.4279	0.133	0.032	0	5	GCNT1
0	2.4275	0.086	0.02	0	5	ADAT2
0	2.40681	0.092	0.026	0	5	HPGD
0	2.37988	0.249	0.072	0	5	MIR4435-2HG
0	2.35632	0.098	0.022	0	5	CHST7
0	2.3417	0.513	0.169	0	5	CARD16
0	2.33864	0.154	0.036	0	5	INPP5F
0	2.32477	0.126	0.027	0	5	CCR4
0	2.31784	0.613	0.185	0	5	TIGIT
0	2.28105	0.168	0.043	0	5	ETV7
0	2.2714	0.101	0.024	0	5	LMCD1
0	2.27099	0.262	0.075	0	5	HTATIP2
0	2.25996	0.164	0.043	0	5	MAST4
0	2.25175	0.467	0.145	0	5	ICOS
0	2.24668	0.073	0.018	0	5	IZUMO4
0	2.23732	0.17	0.057	0	5	SOX4
0	2.22961	0.201	0.055	0	5	ENTPD1
0	2.21507	0.106	0.027	0	5	COL9A2
0	2.1853	0.154	0.046	0	5	LTA
0	2.13119	0.287	0.123	0	5	GADD45A
0	2.12601	0.264	0.068	0	5	CD4
0	2.11098	0.118	0.046	0	5	CRADD
0	2.06618	0.15	0.05	0	5	THADA
0	2.03285	0.513	0.216	0	5	TNFRSF1B
0	2.02752	0.235	0.072	0	5	PHACTR2
0	2.00709	0.456	0.187	0	5	PMAIP1
0	2.00466	0.114	0.037	0	5	CCNG2
0	1.99869	0.291	0.099	0	5	PELI1
0	1.99197	0.11	0.028	0	5	TOX2
0	1.98271	0.091	0.034	0	5	PTP4A3
0	1.96775	0.11	0.033	0	5	HS3ST3B1
0	1.95972	0.235	0.081	0	5	SPATS2L
0	1.9504	0.102	0.029	0	5	MARCH3
0	1.94988	0.106	0.033	0	5	AKIP1
0	1.93449	0.098	0.03	0	5	SLC12A6
0	1.92637	0.142	0.045	0	5	ACOT9
0	1.91565	0.564	0.237	0	5	ARID5B
0	1.88067	0.09	0.028	0	5	CCDC141
0	1.87006	0.781	0.394	0	5	LTB
0	1.84185	0.122	0.04	0	5	IL18R1
0	1.8408	0.122	0.04	0	5	GNA15
0	1.83036	0.277	0.09	0	5	CD28
0	1.82762	0.099	0.029	0	5	MICAL2
0	1.81254	0.394	0.173	0	5	DNPH1
0	1.81015	0.168	0.058	0	5	FRMD4B
0	1.80713	0.388	0.179	0	5	UGP2
0	1.79129	0.113	0.04	0	5	ATP13A3
0	1.77472	0.143	0.055	0	5	CCR6
0	1.77222	0.149	0.047	0	5	HAPLN3
0	1.76921	0.279	0.084	0	5	MAF
0	1.76768	0.148	0.046	0	5	FBLN7
0	1.7589	0.109	0.042	0	5	KCNN4
0	1.75423	0.095	0.035	0	5	PKIA
0	1.74659	0.245	0.096	0	5	PHTF2
0	1.74444	0.863	0.517	0	5	IL32
0	1.73494	0.416	0.18	0	5	GBP5
0	1.72592	0.369	0.171	0	5	PIM2
0	1.72311	0.168	0.069	0	5	NCF4
0	1.72111	0.168	0.06	0	5	TTN
0	1.71642	0.424	0.18	0	5	CORO1B
0	1.71634	0.121	0.04	0	5	TDRD3
0	1.71064	0.244	0.101	0	5	DUSP16
0	1.70215	0.248	0.093	0	5	FAS
0	1.68242	0.548	0.253	0	5	CD27
0	1.67457	0.35	0.163	0	5	NAMPT
0	1.66265	0.277	0.109	0	5	SNX9
0	1.66022	0.572	0.251	0	5	SPOCK2
0	1.65377	0.316	0.137	0	5	RHBDD2
0	1.65062	0.158	0.06	0	5	TRAF3
0	1.63755	0.146	0.051	0	5	GEM
0	1.63352	0.209	0.083	0	5	ZC3H7A
0	1.62816	0.402	0.179	0	5	PBXIP1
0	1.61685	0.403	0.18	0	5	GBP2
0	1.61684	0.244	0.087	0	5	SIRPG
0	1.6001	0.445	0.235	0	5	CTSC
0	1.59423	0.306	0.116	0	5	TMEM173
0	1.59107	0.193	0.076	0	5	FOXO1
0	1.58126	0.724	0.474	0	5	SAT1
0	1.57944	0.123	0.061	0	5	BACH1
0	1.57607	0.242	0.105	0	5	SLAMF1
0	1.57112	0.146	0.063	0	5	MAL
0	1.5647	0.573	0.258	0	5	DUSP4
0	1.56417	0.13	0.055	0	5	ACSL4
0	1.56415	0.224	0.109	0	5	HERC5
0	1.54806	0.249	0.103	0	5	TRAF1
0	1.54555	0.133	0.05	0	5	HOXB2
0	1.53505	0.222	0.102	0	5	BTG3
0	1.49361	0.157	0.065	0	5	LIMA1
0	1.48448	0.202	0.087	0	5	TSPAN5
0	1.48014	0.151	0.072	0	5	OTUD5
0	1.47323	0.372	0.156	0	5	PHLDA1
0	1.46672	0.305	0.168	0	5	TYMP
0	1.45131	0.357	0.197	0	5	GLRX
0	1.44417	0.216	0.098	0	5	ACP5
0	1.44345	0.204	0.101	0	5	MALT1
0	1.44214	0.267	0.127	0	5	CNIH1
0	1.4399	0.289	0.127	0	5	SAMHD1
0	1.43692	0.138	0.072	0	5	CREB3L2
0	1.43368	0.127	0.054	0	5	PTPRJ
0	1.43218	0.202	0.095	0	5	IL21R
0	1.42994	0.258	0.128	0	5	ID3
0	1.39436	0.146	0.064	0	5	UXS1
0	1.39089	0.182	0.093	0	5	JMY
0	1.37252	0.261	0.121	0	5	P2RY10
0	1.37186	0.362	0.179	0	5	EPSTI1
0	1.36755	0.22	0.099	0	5	TNIK
0	1.363	0.581	0.327	0	5	BIRC3
0	1.35956	0.235	0.095	0	5	CXCR6
0	1.35861	0.304	0.152	0	5	RAB11FIP1
0	1.35014	0.189	0.084	0	5	THEM4
0	1.34684	0.17	0.076	0	5	HDAC7
0	1.32165	0.624	0.346	0	5	TRAC
0	1.31194	0.192	0.101	0	5	DDHD1
0	1.31037	0.25	0.113	0	5	CASP1
0	1.30698	0.392	0.204	0	5	PRDM1
0	1.29834	0.373	0.201	0	5	SH2D2A
0	1.28464	0.232	0.115	0	5	ANKRD10
0	1.27728	0.869	0.639	0	5	S100A4
0	1.26572	0.237	0.135	0	5	OAS1
0	1.26401	0.233	0.111	0	5	HNRNPLL
0	1.26098	0.21	0.116	0	5	PIM3
0	1.25739	0.238	0.104	0	5	CD5
0	1.25436	0.226	0.103	0	5	TNFRSF25
0	1.25296	0.177	0.09	0	5	CNST
0	1.25268	0.473	0.283	0	5	PKM
0	1.24665	0.23	0.108	0	5	BCL2
0	1.24479	0.413	0.224	0	5	USP15
0	1.2395	0.429	0.241	0	5	UCP2
0	1.23685	0.211	0.105	0	5	NFAT5
0	1.2321	0.187	0.096	0	5	DUSP10
0	1.2236	0.259	0.142	0	5	GRSF1
0	1.21402	0.312	0.179	0	5	ZBTB38
0	1.20947	0.194	0.095	0	5	PCED1B
0	1.19842	0.442	0.287	0	5	COX5A
0	1.18963	0.289	0.145	0	5	FCMR
0	1.1863	0.308	0.166	0	5	NABP1
0	1.18322	0.27	0.158	0	5	NSD3
0	1.17931	0.208	0.113	0	5	MSI2
0	1.17584	0.259	0.143	0	5	TLK1
0	1.17367	0.311	0.158	0	5	GATA3
0	1.17138	0.246	0.118	0	5	FAM129A
0	1.1555	0.245	0.124	0	5	IL6ST
0	1.14756	0.189	0.111	0	5	MAN1A2
0	1.14392	0.37	0.206	0	5	IL10RA
0	1.13816	0.296	0.188	0	5	SYNGR2
0	1.13336	0.353	0.222	0	5	TANK
0	1.13152	0.409	0.215	0	5	SKAP1
0	1.12917	0.343	0.204	0	5	ZNF292
0	1.12516	0.378	0.218	0	5	RHOG
0	1.12063	0.24	0.147	0	5	ATOX1
0	1.1189	0.731	0.474	0	5	RGS1
0	1.11598	0.238	0.121	0	5	GALM
0	1.1089	0.208	0.112	0	5	GBP4
0	1.10819	0.446	0.254	0	5	CALM3
0	1.10415	0.378	0.219	0	5	VMP1
0	1.09397	0.267	0.145	0	5	LIMS1
0	1.09103	0.498	0.312	0	5	STAT3
0	1.09096	0.51	0.333	0	5	SOD1
0	1.08505	0.283	0.171	0	5	TNIP1
0	1.07642	0.46	0.287	0	5	TRBC1
0	1.06871	0.361	0.212	0	5	CCND2
0	1.06823	0.367	0.194	0	5	RORA
0	1.06435	0.283	0.175	0	5	PRDM2
0	1.05705	0.463	0.307	0	5	RPS27L
0	1.05461	0.439	0.278	0	5	CLEC2D
0	1.04606	0.259	0.133	0	5	PTTG1
0	1.0417	0.454	0.312	0	5	CACYBP
0	1.02637	0.368	0.228	0	5	PPM1G
0	1.01992	0.582	0.393	0	5	IL2RG
0	1.0153	0.371	0.253	0	5	ZFAND5
0	1.01494	0.515	0.313	0	5	CREM
0	1.00302	0.263	0.139	0	5	TTC39C
0	0.99334	0.282	0.177	0	5	SERPINB9
0	0.970212	0.405	0.259	0	5	NDUFV2
0	0.970032	0.311	0.19	0	5	SAMSN1
0	0.962722	0.413	0.239	0	5	LAT
0	0.959463	0.24	0.127	0	5	IL2RB
0	0.953521	0.457	0.328	0	5	UBE2B
0	0.950222	0.338	0.24	0	5	NOP58
0	0.924993	0.389	0.258	0	5	PAK2
0	0.910922	0.384	0.233	0	5	DOK2
0	0.90498	0.433	0.313	0	5	IFI6
0	0.904809	0.37	0.239	0	5	CDKN1B
0	0.89526	0.523	0.401	0	5	ISG15
0	0.892735	0.441	0.313	0	5	CFLAR
0	0.88991	0.268	0.175	0	5	C4orf48
0	0.886594	0.287	0.198	0	5	SDF4
0	0.886268	0.402	0.285	0	5	STAT1
0	0.866193	0.38	0.242	0	5	FKBP1A
0	0.863715	0.567	0.378	0	5	TRBC2
0	0.861828	0.748	0.516	0	5	CD2
0	0.85719	0.518	0.391	0	5	ENO1
0	0.847575	0.633	0.451	0	5	YWHAB
0	0.842176	0.546	0.414	0	5	PARK7
0	0.841762	0.385	0.267	0	5	PGAM1
0	0.839016	0.386	0.264	0	5	RAP1A

## Sheet: imm_6
p_val	avg_log2FC	pct.1	pct.2	p_val_adj	cluster	gene
0	2.01304	0.184	0.061	0	6	MAL
0	1.94297	0.196	0.062	0	6	CD40LG
0	1.91203	0.176	0.069	0	6	PASK
0	1.63068	0.129	0.06	0	6	SERINC5
0	1.55494	0.35	0.148	0	6	CCR7
0	1.53718	0.201	0.096	0	6	LEF1
0	1.38815	0.193	0.102	0	6	AQP3
0	1.30608	0.279	0.182	0	6	NOSIP
0	1.29115	0.551	0.38	0	6	LDHB
0	1.26893	0.275	0.151	0	6	TCF7
0	1.19615	0.379	0.231	0	6	GNB2L1
0	1.17655	0.744	0.412	0	6	IL7R
0	1.14309	0.321	0.192	0	6	GPR183
0	1.04849	0.894	0.809	0	6	RPS13
0	1.02962	0.819	0.663	0	6	RPL3
0	0.986641	0.455	0.41	0	6	RPS17
0	0.967672	0.915	0.825	0	6	RPS6
0	0.93215	0.311	0.214	0	6	EIF3L
0	0.92007	0.937	0.855	0	6	RPL30
0	0.895301	0.773	0.676	0	6	RPL7
0	0.894477	0.686	0.583	0	6	PABPC1
0	0.891666	0.723	0.636	0	6	RPL4
0	0.890038	0.5	0.393	0	6	EIF3E
0	0.887505	0.617	0.412	0	6	LTB
0	0.878407	0.934	0.941	0	6	RPS3A
0	0.877819	0.426	0.341	0	6	SLC2A3
0	0.856589	0.596	0.504	0	6	FXYD5
0	0.856015	0.928	0.847	0	6	RPS4X
0	0.852342	0.933	0.855	0	6	RPL19
0	0.848971	0.949	0.961	0	6	RPL32
0	0.846944	0.767	0.699	0	6	EEF1B2
0	0.84317	0.927	0.844	0	6	RPS3
0	0.819979	0.96	0.974	0	6	RPS12
0	0.809389	0.866	0.862	0	6	RPL5
0	0.805293	0.904	0.833	0	6	RPL21
0	0.80482	0.831	0.74	0	6	RPLP0
0	0.800326	0.932	0.867	0	6	RPL39
0	0.79844	0.902	0.828	0	6	RPS25
0	0.796965	0.956	0.898	0	6	RPL10
0	0.796851	0.653	0.567	0	6	SARAF
0	0.792629	0.946	0.957	0	6	RPL11
0	0.790686	0.939	0.872	0	6	RPL13
0	0.78916	0.944	0.959	0	6	RPL34
0	0.776841	0.905	0.909	0	6	RPL9
0	0.775436	0.916	0.835	0	6	RPL12
0	0.771065	0.841	0.822	0	6	RPL22
0	0.756247	0.969	0.977	0	6	EEF1A1
0	0.753455	0.437	0.324	0	6	LEPROTL1
0	0.75204	0.885	0.8	0	6	RPL6
0	0.75097	0.949	0.917	0	6	RPS18
0	0.745534	0.809	0.75	0	6	RPS26
0	0.745372	0.841	0.755	0	6	NACA
0	0.742736	0.341	0.277	0	6	EIF4B
0	0.740771	0.842	0.77	0	6	RPS5
0	0.738851	0.711	0.709	0	6	RPL31
0	0.735083	0.47	0.394	0	6	C12orf57
0	0.732851	0.659	0.606	0	6	RPS20
0	0.726115	0.929	0.857	0	6	RPS15A
0	0.723551	0.937	0.95	0	6	RPS8
0	0.720119	0.942	0.861	0	6	TPT1
0	0.715852	0.947	0.965	0	6	RPS27A
0	0.68986	0.912	0.848	0	6	RPL18A
0	0.685072	0.873	0.83	0	6	RPL18
0	0.678499	0.884	0.806	0	6	RPL36
0	0.674453	0.835	0.751	0	6	RPS21
0	0.667527	0.777	0.696	0	6	RPL27
0	0.666798	0.905	0.91	0	6	RPL14
0	0.662979	0.585	0.537	0	6	EEF2
0	0.656154	0.761	0.672	0	6	RPL38
0	0.647202	0.912	0.848	0	6	RPS28
0	0.643174	0.929	0.943	0	6	RPS23
0	0.642442	0.909	0.929	0	6	RPL35A
0	0.641662	0.754	0.672	0	6	PFDN5
0	0.640501	0.468	0.399	0	6	RPL36A
0	0.636488	0.922	0.927	0	6	RPL37
0	0.635676	0.645	0.589	0	6	RPL23
0	0.633562	0.861	0.828	0	6	RPL8
0	0.63164	0.884	0.803	0	6	RPS16
0	0.60149	0.939	0.862	0	6	RPS19
0	0.600851	0.896	0.829	0	6	RPLP2
0	0.600425	0.854	0.864	0	6	RPL10A
0	0.594528	0.888	0.811	0	6	RPL7A
0	0.590239	0.942	0.964	0	6	RPS14
0	0.586419	0.592	0.57	0	6	MT-ND4L
0	0.585927	0.863	0.782	0	6	RPL23A
0	0.569443	0.428	0.395	0	6	SF1
0	0.566744	0.836	0.768	0	6	UBA52
0	0.561735	0.877	0.808	0	6	RPS9
0	0.559287	0.843	0.779	0	6	RPL13A
0	0.542651	0.898	0.914	0	6	RPL29
0	0.542082	0.839	0.778	0	6	RPL26
0	0.540886	0.886	0.847	0	6	RPS15
0	0.54068	0.961	0.978	0	6	RPS27
0	0.529272	0.744	0.712	0	6	EEF1D
0	0.523667	0.561	0.497	0	6	COMMD6
0	0.522613	0.868	0.882	0	6	RPL24
0	0.522142	0.513	0.469	0	6	EIF3K
0	0.516743	0.852	0.788	0	6	RPL35
0	0.512639	0.854	0.755	0	6	MT-CYB
0	0.510679	0.957	0.88	0	6	RPLP1
0	0.503458	0.86	0.757	0	6	MALAT1
0	0.502013	0.271	0.282	0	6	NOP53
0	0.498697	0.905	0.92	0	6	RPS7
0	0.495982	0.287	0.291	0	6	NDFIP1
0	0.495639	0.839	0.85	0	6	RPSA
0	0.492654	0.808	0.744	0	6	MT-ND2
0	0.489726	0.945	0.872	0	6	RPL28
0	0.486295	0.776	0.715	0	6	RPL27A
0	0.45314	0.384	0.419	0	6	YPEL5
0	0.452547	0.641	0.603	0	6	COX4I1
0	0.445408	0.659	0.672	0	6	TOMM7
0	0.438776	0.897	0.883	0	6	FAU
0	0.428893	0.867	0.812	0	6	RPS29
0	0.421738	0.698	0.666	0	6	RPL36AL
0	0.40834	0.559	0.564	0	6	UQCRB
0	0.403721	0.873	0.807	0	6	MT-CO3
0	0.401428	0.943	0.871	0	6	RPL41
0	0.382658	0.859	0.834	0	6	RPS2
0	0.375742	0.769	0.762	0	6	RPS11
0	0.373837	0.389	0.411	0	6	GSTK1
0	0.361584	0.914	0.899	0	6	RPS24
0	0.360484	0.653	0.679	0	6	NPM1
0	0.354748	0.631	0.661	0	6	HINT1
0	0.353183	0.837	0.871	0	6	RPL37A
0	0.351386	0.885	0.921	0	6	RPL15
0	0.332292	0.685	0.721	0	6	BTF3
0	0.300323	0.64	0.685	0	6	COX7C
0	0.285543	0.416	0.49	0	6	RACK1
0	0.277169	0.636	0.658	0	6	TXNIP
0	0.218053	0.443	0.509	0	6	SERP1
0	0.190639	0.421	0.488	0	6	SSR2
0	0.150649	0.333	0.407	0	6	CCNL1
0	0.128072	0.38	0.456	0	6	PNISR
0	0.125581	0.525	0.603	0	6	CCNI
0	0.197512	0.27	0.325	0	6	HNRNPH1
0	0.107889	0.615	0.689	0	6	TMA7
0	0.116921	0.397	0.47	0	6	NDUFS5
0	0.332611	0.231	0.272	2.30373e-308	6	NKTR
0	0.514459	0.419	0.382	2.63714e-304	6	EIF3F
6.06311e-308	0.830514	0.312	0.224	3.10613e-303	6	SELL
8.96288e-308	0.408696	0.213	0.231	4.59169e-303	6	PPP1CB
5.30943e-305	0.345048	0.398	0.404	2.72002e-300	6	N4BP2L2
2.39967e-304	0.173912	0.448	0.508	1.22935e-299	6	CNBP
1.0538e-303	0.274237	0.309	0.344	5.39862e-299	6	TOMM20
2.98282e-302	0.552265	0.392	0.347	1.5281e-297	6	EIF3H
4.96167e-302	0.471819	0.652	0.595	2.54187e-297	6	HNRNPA1
9.07017e-299	0.216873	0.307	0.235	4.64665e-294	6	KLF2
5.72673e-297	0.425255	0.309	0.317	2.9338e-292	6	NSA2
5.29708e-288	1.45326	0.131	0.062	2.71369e-283	6	AP3M2
5.33526e-288	0.477281	0.814	0.709	2.73325e-283	6	MT-ND1
1.70944e-286	0.355417	0.86	0.779	8.75748e-282	6	MT-ATP6
7.41406e-285	0.323423	0.457	0.46	3.79822e-280	6	STK4
6.08663e-282	0.295445	0.454	0.46	3.11818e-277	6	SLC25A6
1.47272e-281	0.134053	0.386	0.427	7.54476e-277	6	DDX24
1.48667e-279	0.296572	0.269	0.296	7.61621e-275	6	MPHOSPH8
8.00113e-279	0.424802	0.489	0.463	4.09898e-274	6	PCBP2
4.88402e-278	0.171857	0.285	0.338	2.50208e-273	6	CSDE1
1.20433e-275	0.303811	0.25	0.269	6.16976e-271	6	XIST
3.16377e-275	1.0262	0.26	0.153	1.6208e-270	6	PIK3IP1
1.28004e-272	0.285944	0.188	0.222	6.55765e-268	6	HAX1
2.11092e-272	0.650638	0.869	0.827	1.08143e-267	6	FTH1
2.25753e-271	1.53687	0.13	0.056	1.15653e-266	6	S1PR1
1.06229e-265	0.17401	0.298	0.335	5.44212e-261	6	CUTA
4.45085e-265	1.20538	0.221	0.134	2.28017e-260	6	GLTSCR2
2.09638e-264	0.248351	0.349	0.372	1.07397e-259	6	EIF3G
1.2819e-263	0.652016	0.291	0.263	6.5672e-259	6	ARHGAP15
1.47039e-263	0.177048	0.219	0.266	7.53282e-259	6	DDX18
6.67748e-262	0.304048	0.4	0.405	3.42087e-257	6	ANKRD12
2.74226e-261	1.61563	0.091	0.04	1.40486e-256	6	TRABD2A
1.41794e-259	0.377618	0.269	0.285	7.26413e-255	6	RNASET2
1.64294e-259	0.485743	0.465	0.415	8.41678e-255	6	SNRPD2
2.6104e-258	0.612518	0.32	0.267	1.33731e-253	6	AES
1.07968e-257	0.190754	0.336	0.388	5.53121e-253	6	HNRNPA0
3.5711e-257	1.02274	0.16	0.115	1.82947e-252	6	ICAM2
3.83127e-257	0.311755	0.497	0.465	1.96276e-252	6	MT-ATP8
4.7808e-257	0.127555	0.224	0.275	2.4492e-252	6	LUC7L3
7.19122e-255	0.129175	0.162	0.215	3.68406e-250	6	ZRANB2
1.41136e-254	0.427082	0.715	0.662	7.2304e-250	6	JUNB
1.78915e-254	0.19064	0.36	0.382	9.16583e-250	6	APRT
6.07514e-254	0.297353	0.854	0.787	3.11229e-249	6	MT-ND3
1.15486e-253	0.359439	0.299	0.327	5.91632e-249	6	EML4
6.89164e-252	0.325754	0.426	0.46	3.53059e-247	6	RPS10
3.62902e-251	0.772998	0.476	0.349	1.85915e-246	6	ANXA1
4.7095e-251	0.143752	0.312	0.341	2.41268e-246	6	C19orf53
8.16766e-251	0.703441	0.253	0.205	4.18429e-246	6	SMDT1
1.10002e-250	0.10984	0.178	0.219	5.6354e-246	6	BCAP31
3.05105e-248	0.443002	0.381	0.325	1.56305e-243	6	RPL17
6.63005e-247	0.195384	0.213	0.242	3.39658e-242	6	DPP7
1.12186e-246	0.225925	0.238	0.279	5.74731e-242	6	GCC2
3.32911e-246	1.28735	0.154	0.088	1.7055e-241	6	THEM4
5.6465e-244	0.199385	0.843	0.779	2.8927e-239	6	MT-ND4
1.73655e-243	0.223257	0.159	0.201	8.89635e-239	6	ASH1L
1.96186e-243	0.294139	0.266	0.259	1.00506e-238	6	SNU13
7.22107e-243	0.358806	0.32	0.328	3.69936e-238	6	SMCHD1
2.45928e-242	0.491625	0.333	0.301	1.25989e-237	6	UXT
5.01704e-242	0.120212	0.223	0.265	2.57023e-237	6	KTN1
6.28373e-241	0.269778	0.434	0.435	3.21916e-236	6	SRSF5
1.10284e-240	0.69867	0.346	0.271	5.64987e-236	6	GIMAP7
1.96975e-240	0.179627	0.375	0.431	1.0091e-235	6	MBNL1
1.30729e-237	0.239842	0.291	0.313	6.69725e-233	6	PEBP1
3.66856e-236	0.379545	0.245	0.271	1.87941e-231	6	CCNH
7.42072e-236	0.197479	0.265	0.296	3.80164e-231	6	IDS
7.80263e-236	0.344239	0.146	0.185	3.99729e-231	6	CDKN1A
1.38302e-235	0.702596	0.281	0.224	7.08523e-231	6	TMEM123
2.17846e-235	0.328811	0.346	0.343	1.11602e-230	6	ERP29
4.15945e-235	0.127287	0.183	0.23	2.13089e-230	6	SLC38A2
5.39513e-235	0.517168	0.292	0.269	2.76392e-230	6	SNHG8
9.23965e-234	0.661519	0.263	0.223	4.73347e-229	6	FOXP1
5.66533e-233	0.387133	0.269	0.275	2.90235e-228	6	FAM177A1
1.64513e-232	0.11601	0.226	0.261	8.42802e-228	6	VAPA
2.1389e-232	0.300852	0.21	0.261	1.09576e-227	6	LMNA
3.664e-232	0.343146	0.27	0.269	1.87707e-227	6	DDX17
4.02019e-232	0.240039	0.205	0.236	2.05954e-227	6	VMP1
4.0742e-232	0.369909	0.275	0.277	2.08721e-227	6	RSL24D1
2.57371e-231	0.205134	0.506	0.519	1.31851e-226	6	CIRBP
4.20558e-231	0.208007	0.268	0.308	2.15452e-226	6	OCIAD2
2.88543e-230	0.114853	0.263	0.298	1.47821e-225	6	CDC37
9.44607e-230	0.453591	0.17	0.185	4.83922e-225	6	SOD2
1.20719e-229	0.241378	0.356	0.37	6.18445e-225	6	GPX4
1.00782e-228	0.208381	0.401	0.413	5.16306e-224	6	ATP6V1G1
2.14987e-228	1.59727	0.089	0.046	1.10138e-223	6	IL6R
2.40497e-227	1.14233	0.164	0.091	1.23206e-222	6	SORL1
1.106e-226	0.314469	0.085	0.109	5.66604e-222	6	NANS
8.76114e-226	0.279675	0.201	0.22	4.48833e-221	6	JMJD1C
1.14232e-225	0.411324	0.376	0.348	5.85211e-221	6	NAP1L1
1.99268e-225	1.1042	0.213	0.126	1.02085e-220	6	CAMK4
2.22202e-223	0.111874	0.277	0.328	1.13834e-218	6	CDC42SE2
1.33994e-222	0.102384	0.18	0.23	6.86453e-218	6	SSB
3.34352e-221	0.167274	0.185	0.237	1.71288e-216	6	MACF1
6.58054e-221	1.20312	0.164	0.096	3.37121e-216	6	DGKA
1.96804e-220	1.12265	0.215	0.125	1.00823e-215	6	FLT3LG
5.69089e-220	0.300171	0.277	0.303	2.91544e-215	6	IKZF1
9.73838e-220	0.184596	0.193	0.228	4.98897e-215	6	BAZ1A
8.25795e-219	0.233479	0.342	0.334	4.23055e-214	6	SON
3.57083e-218	0.115173	0.167	0.214	1.82934e-213	6	ILF3
9.96659e-218	0.494841	0.379	0.348	5.10588e-213	6	BIRC3
4.03518e-216	0.102956	0.162	0.202	2.06722e-211	6	LSM5
1.23332e-215	0.354954	0.15	0.182	6.31829e-211	6	NABP1
2.09625e-215	0.267528	0.128	0.143	1.07391e-210	6	USP16
9.48622e-215	0.570503	0.254	0.223	4.85979e-210	6	RSL1D1
2.69107e-213	0.177518	0.165	0.204	1.37864e-208	6	ODF2L
3.90119e-213	1.36901	0.171	0.083	1.99858e-208	6	LINC00861
9.69698e-213	0.345252	0.387	0.381	4.96776e-208	6	GPSM3
1.12048e-211	0.51486	0.23	0.218	5.74023e-207	6	ATM
3.57588e-211	0.230253	0.329	0.348	1.83192e-206	6	UBXN1
1.27183e-210	0.280498	0.199	0.218	6.5156e-206	6	YME1L1
4.0262e-210	0.116426	0.177	0.227	2.06262e-205	6	ANKRD44
4.25223e-210	0.573063	0.238	0.219	2.17842e-205	6	AAK1
4.47795e-209	0.341282	0.234	0.239	2.29405e-204	6	NDUFB9
5.15315e-208	0.404922	0.229	0.231	2.63996e-203	6	CHD2

## Sheet: imm_7
p_val	avg_log2FC	pct.1	pct.2	p_val_adj	cluster	gene
0	10.6816	0.019	0	0	7	IGKV1-33
0	9.79195	0.018	0	0	7	IGHV3OR16-15
0	9.02257	0.061	0.002	0	7	IGHV1-69
0	8.97604	0.053	0.001	0	7	IGHV3-72
0	8.91814	0.044	0.001	0	7	IGKV1D-33
0	8.74869	0.061	0.004	0	7	CH17-224D4.2
0	8.68202	0.072	0.001	0	7	IGKV3D-15
0	8.56082	0.04	0	0	7	IGHV3OR16-13
0	8.40158	0.055	0.003	0	7	IGHV4-4
0	8.39533	0.049	0.002	0	7	IGHV3-43
0	8.34541	0.047	0.002	0	7	IGLV3-27
0	8.33236	0.064	0.004	0	7	IGLV2-18
0	8.33225	0.032	0.001	0	7	IGKV1D-17
0	8.32606	0.049	0.002	0	7	IGHV3-49
0	8.30052	0.052	0.002	0	7	IGLV5-45
0	8.28333	0.164	0.007	0	7	IGKV1-12
0	8.26572	0.121	0.004	0	7	IGHV6-1
0	8.25413	0.214	0.022	0	7	IGKV3-15
0	8.24915	0.11	0.003	0	7	IGKV3D-11
0	8.18849	0.069	0.001	0	7	IGHV3-64
0	8.18094	0.1	0.005	0	7	IGKV1-16
0	8.12491	0.078	0.004	0	7	IGHV3-53
0	8.12254	0.18	0.02	0	7	IGHV3-23
0	8.07817	0.064	0.004	0	7	IGHV3-66
0	8.05686	0.11	0.004	0	7	IGKV1D-39
0	8.04297	0.12	0.017	0	7	IGLV3-21
0	8.03663	0.03	0.001	0	7	IGKV2D-28
0	8.02555	0.066	0.003	0	7	IGKV1D-16
0	8.0158	0.111	0.005	0	7	IGHV3-48
0	8.01267	0.08	0.006	0	7	IGHV3-74
0	7.98021	0.165	0.013	0	7	IGHV3-21
0	7.97406	0.118	0.008	0	7	IGKV1-17
0	7.97264	0.045	0	0	7	LINC00582
0	7.9642	0.051	0.005	0	7	IGLV3-9
0	7.96018	0.018	0	0	7	IGHV3OR16-10
0	7.95286	0.117	0.008	0	7	IGLV2-11
0	7.94497	0.32	0.009	0	7	IGLL5
0	7.93134	0.682	0.038	0	7	JCHAIN
0	7.92664	0.044	0.001	0	7	IGHV3-13
0	7.92158	0.04	0.002	0	7	AC233755.2
0	7.87873	0.128	0.012	0	7	IGHV4-39
0	7.87617	0.086	0.003	0	7	IGKV1-27
0	7.85488	0.049	0.002	0	7	IGHV3-20
0	7.84914	0.118	0.004	0	7	IGKV1-39
0	7.83749	0.026	0	0	7	IGHV3OR16-11
0	7.8282	0.021	0	0	7	IGHV3-64D
0	7.80233	0.06	0.002	0	7	IGHV4-61
0	7.79693	0.182	0.015	0	7	IGKV1-9
0	7.79313	0.491	0.075	0	7	IGLC2
0	7.79257	0.113	0.01	0	7	IGLV1-47
0	7.78591	0.165	0.012	0	7	IGHV3-30
0	7.78362	0.802	0.118	0	7	IGHG1
0	7.76703	0.044	0.001	0	7	CH17-224D4.1
0	7.75513	0.123	0.022	0	7	IGLV1-51
0	7.72983	0.034	0	0	7	IGKV1D-12
0	7.71176	0.097	0.003	0	7	IGKV1-8
0	7.70524	0.453	0.021	0	7	IGHG2
0	7.69834	0.095	0.006	0	7	IGHV4-59
0	7.65688	0.354	0.016	0	7	IGLV3-1
0	7.6519	0.432	0.081	0	7	IGHA1
0	7.63234	0.232	0.026	0	7	IGKV3-11
0	7.62895	0.171	0.015	0	7	IGHA2
0	7.62182	0.031	0	0	7	IGHV3-71
0	7.61461	0.055	0.004	0	7	IGKV2-30
0	7.6109	0.399	0.05	0	7	IGLC3
0	7.61065	0.662	0.039	0	7	IGHG4
0	7.60388	0.147	0.02	0	7	IGLV3-25
0	7.60312	0.019	0	0	7	IGHV3OR16-8
0	7.58929	0.022	0	0	7	IGHV3OR15-7
0	7.58093	0.281	0.041	0	7	IGKV3-20
0	7.54453	0.046	0.001	0	7	IGHV3-73
0	7.52555	0.062	0.004	0	7	IGHV4-31
0	7.51021	0.038	0	0	7	AMPD1
0	7.49896	0.051	0.005	0	7	IGLV3-10
0	7.48333	0.097	0.01	0	7	IGHV1-18
0	7.48274	0.033	0.002	0	7	IGHV1-69-2
0	7.45206	0.079	0.004	0	7	IGHV3-33
0	7.44278	0.165	0.019	0	7	IGLV1-40
0	7.42443	0.129	0.008	0	7	IGHV3-7
0	7.41291	0.03	0.001	0	7	IGHV1-69D
0	7.41061	0.03	0.002	0	7	IGLV1-41
0	7.40903	0.849	0.289	0	7	IGKC
0	7.38302	0.069	0.002	0	7	IGKV3D-20
0	7.34273	0.699	0.068	0	7	IGHG3
0	7.33836	0.306	0.034	0	7	IGKV4-1
0	7.31827	0.103	0.009	0	7	IGLV1-44
0	7.30339	0.232	0.031	0	7	IGKV1-5
0	7.3024	0.087	0.012	0	7	IGHV5-51
0	7.27143	0.024	0.001	0	7	IGKV1D-43
0	7.26774	0.106	0.005	0	7	IGKV1-6
0	7.26009	0.103	0.012	0	7	IGLV3-19
0	7.25359	0.089	0.007	0	7	IGHV1-46
0	7.25181	0.094	0.01	0	7	IGLV2-8
0	7.22114	0.049	0.004	0	7	IGLV4-69
0	7.21656	0.182	0.028	0	7	IGLV2-14
0	7.212	0.146	0.001	0	7	FAM92B
0	7.20432	0.078	0.007	0	7	IGHV3-15
0	7.18407	0.043	0.001	0	7	IGKV3-7
0	7.17353	0.23	0.01	0	7	IGLV6-57
0	7.15794	0.023	0	0	7	IGKV1OR2-108
0	7.1491	0.055	0.001	0	7	IGKV1D-8
0	7.08772	0.04	0.001	0	7	CH17-212P11.4
0	7.07608	0.162	0.013	0	7	IGLV2-23
0	7.0633	0.08	0.004	0	7	IGHV1-24
0	7.0341	0.09	0.002	0	7	IGLC7
0	7.02693	0.029	0.001	0	7	CH17-262H11.1
0	7.02254	0.059	0.002	0	7	IGHV4-28
0	6.99347	0.081	0.008	0	7	IGHV1-2
0	6.93709	0.361	0.074	0	7	IGHM
0	6.93222	0.095	0.006	0	7	IGHV3-11
0	6.91951	0.088	0.001	0	7	RP11-290F5.1
0	6.89368	0.028	0.001	0	7	IGLV1-36
0	6.86682	0.053	0.002	0	7	AC233755.1
0	6.76304	0.046	0	0	7	IGLV5-48
0	6.76075	0.033	0	0	7	LINC01484
0	6.64936	0.108	0.008	0	7	IGHV4-34
0	6.62056	0.026	0.001	0	7	IGHV4-55
0	6.55122	0.068	0.012	0	7	IGHV1-3
0	6.54992	0.101	0.001	0	7	RP11-16E12.2
0	6.47069	0.62	0.023	0	7	DERL3
0	6.46591	0.271	0.008	0	7	IGHGP
0	6.41104	0.032	0.001	0	7	IGLV9-49
0	6.40151	0.024	0	0	7	LINC00525
0	6.39175	0.023	0	0	7	BHLHA15
0	6.28822	0.055	0.001	0	7	IGKV1D-13
0	6.25317	0.093	0.001	0	7	LINC02362
0	6.17364	0.042	0	0	7	AC026202.2
0	6.09124	0.134	0.001	0	7	AC012236.1
0	6.01977	0.082	0.001	0	7	IGLC6
0	5.92868	0.11	0.001	0	7	SCNN1B
0	5.69478	0.129	0.001	0	7	SMPDL3B
0	5.6763	0.877	0.057	0	7	MZB1
0	5.66222	0.328	0.009	0	7	JSRP1
0	5.52689	0.142	0.002	0	7	KCNN3
0	5.39838	0.061	0.001	0	7	ZNF215
0	5.39725	0.45	0.009	0	7	TNFRSF17
0	5.13418	0.024	0	0	7	BMP6
0	4.96391	0.023	0	0	7	C3orf70
0	4.90178	0.372	0.007	0	7	SDC1
0	4.78496	0.039	0.001	0	7	RP11-689B22.2
0	4.66648	0.142	0.004	0	7	TXNDC5
0	4.51711	0.041	0.001	0	7	AC026202.3
0	4.49193	0.073	0.001	0	7	SCAMP5
0	4.32679	0.145	0.006	0	7	DPEP1
0	4.26649	0.071	0.002	0	7	MIXL1
0	4.18487	0.023	0.001	0	7	CCL25
0	4.09632	0.041	0.001	0	7	AC007386.4
0	4.08812	0.096	0.011	0	7	DNAAF1
0	4.04091	0.032	0.002	0	7	LINC00877
0	4.01932	0.099	0.003	0	7	C2orf88
0	3.99203	0.031	0.001	0	7	RP11-1070N10.3
0	3.98912	0.314	0.015	0	7	SPAG4
0	3.97185	0.714	0.068	0	7	PRDX4
0	3.89572	0.028	0.001	0	7	ACOXL
0	3.88064	0.099	0.004	0	7	PKHD1L1
0	3.82508	0.034	0.001	0	7	AC007569.1
0	3.81401	0.115	0.004	0	7	IGF1
0	3.74169	0.037	0.002	0	7	AL133467.1
0	3.74058	0.025	0.001	0	7	PLA2G2D
0	3.73365	0.126	0.005	0	7	PARM1
0	3.72371	0.753	0.169	0	7	XBP1
0	3.69434	0.041	0.001	0	7	TAS1R3
0	3.67192	0.042	0.002	0	7	P2RY6
0	3.67118	0.036	0.001	0	7	LINC02576
0	3.65872	0.113	0.004	0	7	AC104699.1
0	3.65484	0.162	0.008	0	7	P2RX1
0	3.62315	0.921	0.432	0	7	SSR4
0	3.61671	0.404	0.018	0	7	FCRL5
0	3.59915	0.098	0.003	0	7	BRSK1
0	3.54428	0.079	0.003	0	7	U62317.5
0	3.49431	0.041	0.001	0	7	TMEM56
0	3.48728	0.099	0.004	0	7	RASSF6
0	3.46935	0.038	0.001	0	7	CTA-384D8.34
0	3.46322	0.04	0.003	0	7	LINC00309
0	3.39657	0.757	0.114	0	7	FKBP11
0	3.3786	0.034	0.001	0	7	TMC3-AS1
0	3.35217	0.104	0.006	0	7	TCN2
0	3.33404	0.225	0.013	0	7	GAS6
0	3.29763	0.031	0.001	0	7	MEF2B
0	3.23206	0.079	0.005	0	7	AC093818.1
0	3.22526	0.03	0.001	0	7	FAM27C
0	3.21938	0.072	0.004	0	7	SLC2A5
0	3.15954	0.068	0.007	0	7	KIAA0125
0	3.15839	0.065	0.003	0	7	CNKSR1
0	3.1184	0.077	0.004	0	7	AC078883.1
0	3.09854	0.056	0.002	0	7	CADPS2
0	3.07035	0.111	0.004	0	7	TMEM45A
0	3.05833	0.099	0.005	0	7	PDIA5
0	3.03926	0.27	0.016	0	7	CAV1
0	3.03537	0.055	0.002	0	7	FBXO16
0	3.00946	0.077	0.001	0	7	ITGA8
0	2.88095	0.11	0.01	0	7	FAM30A
0	2.83558	0.752	0.169	0	7	SEC11C
0	2.83407	0.184	0.011	0	7	CKAP4
0	2.81005	0.106	0.007	0	7	CHST15
0	2.80307	0.306	0.027	0	7	CHPF
0	2.79465	0.341	0.033	0	7	PDK1
0	2.77163	0.053	0.003	0	7	PRSS16
0	2.75615	0.373	0.035	0	7	POU2AF1
0	2.73386	0.132	0.01	0	7	SLC17A9
0	2.72948	0.196	0.015	0	7	PNOC
0	2.71894	0.028	0.002	0	7	MERTK
0	2.71447	0.151	0.011	0	7	TRAM2
0	2.69281	0.077	0.006	0	7	LMTK3
0	2.67345	0.149	0.012	0	7	PYCR1
0	2.6259	0.079	0.007	0	7	C1orf186
0	2.62446	0.153	0.011	0	7	BHLHE41
0	2.6183	0.731	0.157	0	7	FKBP2
0	2.57312	0.114	0.008	0	7	GAB1
0	2.569	0.077	0.015	0	7	CCDC144A
0	2.56058	0.042	0.006	0	7	AC104024.1
0	2.55529	0.031	0.003	0	7	GNB3
0	2.54386	0.043	0.003	0	7	RP11-81H14.2
0	2.53739	0.046	0.003	0	7	PIK3CD-AS2
0	2.53147	0.287	0.032	0	7	TRIB1
0	2.50616	0.026	0.002	0	7	AC008014.1
0	2.41275	0.04	0.002	0	7	SIX5
0	2.39096	0.254	0.025	0	7	CPNE5
0	2.37384	0.516	0.084	0	7	RRBP1
0	2.36481	0.069	0.007	0	7	TBCEL
0	2.3335	0.122	0.017	0	7	HIST1H2BG
0	2.31951	0.298	0.033	0	7	SPATS2
0	2.30146	0.031	0.003	0	7	CFAP54
0	2.28724	0.027	0.002	0	7	RP11-96H19.1
0	2.28232	0.064	0.005	0	7	WFS1
0	2.26587	0.044	0.005	0	7	INSR
0	2.26225	0.043	0.003	0	7	UGGT2
0	2.26062	0.031	0.005	0	7	EPN2-AS1
0	2.23593	0.091	0.01	0	7	Z93930.2
0	2.21279	0.489	0.072	0	7	CD38
0	2.20804	0.116	0.016	0	7	B9D1
0	2.19294	0.078	0.007	0	7	SLC7A7
0	2.18581	0.2	0.022	0	7	CLIC4
0	2.17822	0.809	0.32	0	7	HSP90B1
0	2.15359	0.48	0.073	0	7	PLPP5
0	2.13858	0.421	0.064	0	7	SEL1L
0	2.12978	0.319	0.044	0	7	FNDC3B
0	2.1096	0.09	0.017	0	7	LINC01480
0	2.1044	0.099	0.014	0	7	C19orf38
0	2.10217	0.701	0.173	0	7	ITM2C
0	2.09267	0.4	0.066	0	7	CRELD2
0	2.08067	0.289	0.036	0	7	SIL1
0	2.0727	0.184	0.044	0	7	VIMP
0	2.06461	0.133	0.019	0	7	QPRT
0	2.06134	0.103	0.01	0	7	FICD
0	2.05679	0.032	0.004	0	7	SLC15A2
0	2.05553	0.3	0.041	0	7	ST6GALNAC4
0	2.04743	0.059	0.008	0	7	ADM
0	2.04707	0.305	0.041	0	7	EAF2
0	2.04617	0.107	0.01	0	7	MGLL

## Sheet: imm_8
p_val	avg_log2FC	pct.1	pct.2	p_val_adj	cluster	gene
0	4.73971	0.018	0.027	0	8	MMRN2
0	2.92609	0.063	0.042	0	8	AGR2
0	2.65518	0.101	0.137	0	8	COL1A1
0	2.61917	0.06	0.054	0	8	AZGP1
0	2.5767	0.148	0.12	0	8	KRT19
0	2.56278	0.103	0.134	0	8	COL1A2
0	2.49853	0.082	0.105	0	8	COL3A1
0	2.36634	0.08	0.077	0	8	KRT8
0	2.35513	0.094	0.096	0	8	KRT18
0	2.34063	0.032	0.049	0	8	SFRP2
0	2.29377	0.037	0.094	0	8	IGHM
0	2.13854	0.037	0.061	0	8	IGLC3
0	2.12896	0.043	0.053	0	8	ELF3
0	2.12633	0.083	0.165	0	8	IGHG1
0	2.07439	0.226	0.245	0	8	MGP
0	2.07202	0.047	0.058	0	8	CRABP2
0	2.0568	0.221	0.432	0	8	IGKC
0	2.04414	0.049	0.082	0	8	LUM
0	2.03663	0.047	0.052	0	8	KRT7
0	2.02796	0.051	0.06	0	8	CLDN4
0	2.01404	0.065	0.094	0	8	IGLC2
0	1.99918	0.025	0.046	0	8	BGN
0	1.99143	0.055	0.066	0	8	ADIRF
0	1.95681	0.048	0.09	0	8	DCN
0	1.94163	0.069	0.061	0	8	GATA3
0	1.87517	0.05	0.052	0	8	SELENOM
0	1.85435	0.091	0.08	0	8	AC020656.1
0	1.78087	0.032	0.064	0	8	COL6A3
0	1.62773	0.061	0.103	0	8	MDK
0	1.61104	0.051	0.058	0	8	POLR2J3.1
0	1.59314	0.03	0.069	0	8	FASN
0	1.54798	0.042	0.074	0	8	CALD1
0	1.54322	0.065	0.106	0	8	OTOA
0	1.52708	0.065	0.084	0	8	CD24
0	1.52602	0.057	0.076	0	8	SMIM37
0	1.52057	0.028	0.071	0	8	IGHG4
0	1.502	0.028	0.04	0	8	AC244090.1
0	1.49341	0.153	0.218	0	8	IFITM1
0	1.49099	0.148	0.161	0	8	ATP5IF1
0	1.48057	0.207	0.198	0	8	ATP5MF
0	1.4631	0.226	0.21	0	8	ATP5ME
0	1.45712	0.108	0.094	0	8	CCL3L1
0	1.45277	0.057	0.096	0	8	BEX3
0	1.44316	0.134	0.154	0	8	ATP5PD
0	1.43198	0.51	0.301	0	8	ATP5F1E
0	1.42241	0.292	0.284	0	8	NUPR1
0	1.41182	0.026	0.06	0	8	CLDN7
0	1.41072	0.446	0.415	0	8	IFI27
0	1.40521	0.125	0.271	0	8	CRIP1
0	1.38515	0.582	0.504	0	8	APOC1
0	1.37545	0.639	0.482	0	8	LGALS1
0	1.35345	0.088	0.13	0	8	HTRA1
0	1.34447	0.094	0.168	0	8	SPARC
0	1.31888	0.016	0.044	0	8	DHCR24
0	1.30238	0.061	0.136	0	8	S100A13
0	1.29112	0.036	0.085	0	8	ACTA2
0	1.28247	0.288	0.238	0	8	ATP5MC2
0	1.27222	0.052	0.126	0	8	TAGLN
0	1.26839	0.213	0.214	0	8	ATP5MPL
0	1.25483	0.189	0.199	0	8	ATP5PF
0	1.23655	0.096	0.165	0	8	POLR2F
0	1.23502	0.056	0.138	0	8	IGHA1
0	1.21499	0.046	0.063	0	8	SMIM25
0	1.21314	0.104	0.133	0	8	ATP5MC1
0	1.21144	0.152	0.246	0	8	GCHFR
0	1.20874	0.472	0.717	0	8	COX6C
0	1.20859	0.032	0.072	0	8	MYL9
0	1.19633	0.034	0.052	0	8	ILF3-DT
0	1.19155	0.032	0.061	0	8	TENT2
0	1.17751	0.333	0.397	0	8	UQCR10
0	1.17681	0.089	0.153	0	8	OLFML3
0	1.17205	0.042	0.124	0	8	IGHG3
0	1.17025	0.022	0.041	0	8	EBLN3P
0	1.16452	0.046	0.087	0	8	FABP3
0	1.15402	0.026	0.067	0	8	SERINC2
0	1.15342	0.212	0.219	0	8	ATP5MD
0	1.13822	0.025	0.062	0	8	NDUFA7
0	1.12946	0.026	0.049	0	8	RAMMET
0	1.12698	0.137	0.448	0	8	MAPRE1
0	1.12626	0.276	0.372	0	8	RBX1
0	1.12537	0.353	0.39	0	8	MIF
0	1.1179	0.298	0.257	0	8	ATP5MG
0	1.11176	0.194	0.204	0	8	ATP5MC3
0	1.10387	0.318	0.589	0	8	NOP10
0	1.09832	0.045	0.067	0	8	AC245014.3
0	1.09521	0.035	0.089	0	8	CHCHD6
0	1.08935	0.057	0.097	0	8	RAB5IF
0	1.07958	0.013	0.033	0	8	VPS35L
0	1.07461	0.047	0.081	0	8	NORAD
0	1.0692	0.014	0.035	0	8	DELE1
0	1.06483	0.036	0.097	0	8	STARD10
0	1.05475	0.105	0.136	0	8	ATP5PO
0	1.05024	0.013	0.045	0	8	ACOT2
0	1.04639	0.058	0.086	0	8	CYTOR
0	1.0443	0.041	0.086	0	8	ZSCAN16-AS1
0	1.03502	0.05	0.096	0	8	H1F0
0	1.03088	0.072	0.187	0	8	TPM1
0	1.02219	0.013	0.044	0	8	FCGR3B
0	1.01508	0.196	0.413	0	8	SLIRP
0	1.01458	0.133	0.179	0	8	ATP5F1D
0	1.01426	0.12	0.286	0	8	CYB5A
0	1.01415	0.248	0.409	0	8	MTRNR2L12
0	1.00624	0.023	0.072	0	8	ECM1
0	1.00494	0.023	0.073	0	8	METRN
0	0.997371	0.05	0.099	0	8	RTF2
0	0.989982	0.041	0.113	0	8	CETN2
0	0.984945	0.135	0.325	0	8	TCEAL4
0	0.983794	0.025	0.049	0	8	AC100810.1
0	0.973525	0.096	0.149	0	8	ATP5F1C
0	0.965102	0.162	0.268	0	8	SNU13
0	0.964231	0.119	0.17	0	8	ATP5F1B
0	0.959107	0.942	0.904	0	8	FTL
0	0.953059	0.072	0.188	0	8	SMIM30
0	0.952635	0.254	0.516	0	8	NDUFB1
0	0.951328	0.144	0.355	0	8	PET100
0	0.949435	0.663	0.552	0	8	APOE
0	0.94698	0.315	0.518	0	8	ELOB
0	0.946792	0.156	0.36	0	8	NDUFA13
0	0.944297	0.072	0.16	0	8	NDUFV3
0	0.941551	0.032	0.086	0	8	ZMAT5
0	0.941324	0.054	0.12	0	8	MGST1
0	0.930636	0.051	0.084	0	8	ATP2B1-AS1
0	0.929829	0.208	0.288	0	8	CCL2
0	0.929413	0.058	0.164	0	8	SMIM29
0	0.923168	0.088	0.164	0	8	MX2
0	0.922086	0.244	0.347	0	8	TREM2
0	0.91965	0.138	0.254	0	8	XBP1
0	0.919273	0.241	0.49	0	8	LY96
0	0.918826	0.019	0.063	0	8	UBE2V1
0	0.918316	0.015	0.054	0	8	JPT2
0	0.917783	0.084	0.207	0	8	PLA2G16
0	0.917008	0.111	0.184	0	8	SLC40A1
0	0.911948	0.022	0.072	0	8	RTL8A
0	0.910639	0.089	0.146	0	8	ATP5PB
0	0.910164	0.36	0.631	0	8	RPS27L
0	0.90996	0.142	0.259	0	8	NDUFA6
0	0.907019	0.117	0.212	0	8	MTRNR2L8
0	0.906819	0.084	0.224	0	8	SMIM4
0	0.902245	0.468	0.674	0	8	IFI6
0	0.90083	0.074	0.167	0	8	CBR1
0	0.900009	0.426	0.63	0	8	ISG15
0	0.895298	0.039	0.093	0	8	APOBEC3G
0	0.89437	0.128	0.244	0	8	SMDT1
0	0.890803	0.037	0.098	0	8	EMP2
0	0.889899	0.037	0.119	0	8	RTL8C
0	0.889326	0.038	0.101	0	8	RAB42
0	0.887182	0.017	0.041	0	8	COP1
0	0.883595	0.022	0.057	0	8	YBEY
0	0.881916	0.043	0.104	0	8	FAM207A
0	0.867454	0.209	0.473	0	8	NDUFA3
0	0.865646	0.298	0.613	0	8	POLR2L
0	0.858883	0.082	0.142	0	8	ATP5F1A
0	0.856892	0.061	0.178	0	8	MRPS14
0	0.856489	0.029	0.075	0	8	PPIC
0	0.851402	0.024	0.046	0	8	TUT4
0	0.851153	0.165	0.371	0	8	COPS9
0	0.84248	0.056	0.157	0	8	COX16
0	0.838287	0.023	0.075	0	8	NEXN
0	0.838202	0.047	0.113	0	8	LINC01094
0	0.837092	0.372	0.654	0	8	UQCR11
0	0.834666	0.144	0.336	0	8	C1orf54
0	0.833061	0.135	0.241	0	8	DDT
0	0.825116	0.027	0.059	0	8	SNHG9
0	0.823417	0.215	0.383	0	8	MSR1
0	0.8221	0.1	0.217	0	8	PRMT2
0	0.821379	0.051	0.153	0	8	DMAC1
0	0.820669	0.444	0.433	0	8	CSTB
0	0.818415	0.021	0.068	0	8	SLC12A5
0	0.818061	0.051	0.135	0	8	IGFBP4
0	0.817543	0.108	0.299	0	8	POLR2I
0	0.816465	0.028	0.08	0	8	PES1
0	0.815518	0.018	0.055	0	8	EEF1G
0	0.811987	0.345	0.659	0	8	UQCRQ
0	0.808063	0.18	0.401	0	8	SELENOH
0	0.804422	0.024	0.053	0	8	MUC20-OT1
0	0.803911	0.193	0.42	0	8	SEM1
0	0.80303	0.077	0.179	0	8	SCD
0	0.802189	0.03	0.09	0	8	C3orf14
0	0.801325	0.077	0.223	0	8	PFDN4
0	0.796006	0.134	0.276	0	8	MT1X
0	0.794814	0.033	0.066	0	8	OGA
0	0.794559	0.033	0.091	0	8	SLC7A8
0	0.794122	0.022	0.072	0	8	MORN2
0	0.793961	0.221	0.36	0	8	ZFAS1
0	0.792773	0.028	0.088	0	8	HAGHL
0	0.792522	0.053	0.156	0	8	UQCC3
0	0.789376	0.101	0.267	0	8	TSTD1
0	0.785573	0.043	0.127	0	8	TPD52
0	0.784093	0.094	0.268	0	8	TFPT
0	0.7812	0.072	0.21	0	8	CENPX
0	0.777251	0.089	0.199	0	8	AP1B1
0	0.775814	0.086	0.236	0	8	TOMM5
0	0.773273	0.176	0.412	0	8	KRTCAP2
0	0.769379	0.042	0.111	0	8	MPST
0	0.769262	0.038	0.086	0	8	CYBC1
0	0.766996	0.029	0.096	0	8	TCEAL1
0	0.766733	0.032	0.08	0	8	CXCL12
0	0.765084	0.114	0.324	0	8	MRPL27
0	0.758159	0.064	0.199	0	8	MRPL24
0	0.757285	0.504	0.689	0	8	IFITM3
0	0.757096	0.068	0.19	0	8	NDUFAF8
0	0.756856	0.047	0.16	0	8	NAXE
0	0.755966	0.022	0.083	0	8	ATP6V0E2
0	0.753555	0.026	0.084	0	8	UGDH
0	0.753489	0.357	0.472	0	8	MT-ND4L
0	0.753296	0.16	0.306	0	8	ST13
0	0.752387	0.05	0.129	0	8	PIGP
0	0.751195	0.033	0.088	0	8	TRPM2
0	0.750321	0.146	0.382	0	8	IFI27L2
0	0.748648	0.176	0.437	0	8	MEF2C
0	0.747425	0.296	0.605	0	8	NDUFA1
0	0.743381	0.049	0.163	0	8	EXOSC4
0	0.741942	0.323	0.514	0	8	CTSL
0	0.741478	0.044	0.104	0	8	JPX
0	0.740321	0.555	0.844	0	8	RPL31
0	0.739248	0.057	0.153	0	8	MCRIP2
0	0.735841	0.25	0.557	0	8	TRMT112
0	0.7337	0.386	0.438	0	8	TYMP
0	0.730101	0.02	0.074	0	8	METTL3
0	0.727773	0.039	0.115	0	8	NPM3
0	0.727493	0.194	0.355	0	8	SOD1
0	0.726611	0.029	0.106	0	8	JUP
0	0.726325	0.059	0.188	0	8	TCEAL3
0	0.7256	0.036	0.107	0	8	KLHDC8B
0	0.723223	0.259	0.345	0	8	YWHAH
0	0.721635	0.023	0.082	0	8	IFI27L1
0	0.719589	0.147	0.308	0	8	SUMO3
0	0.715378	0.174	0.265	0	8	HMOX1
0	0.715244	0.022	0.075	0	8	FMC1
0	0.713968	0.193	0.321	0	8	CHCHD10
0	0.713104	0.034	0.124	0	8	ZFYVE21
0	0.712618	0.018	0.053	0	8	WRB
0	0.712466	0.126	0.353	0	8	MRPS18C
0	0.711274	0.135	0.368	0	8	DUSP23
0	0.710064	0.106	0.251	0	8	PKIB
0	0.707964	0.2	0.49	0	8	ROMO1
0	0.707717	0.116	0.24	0	8	SNRPD3
0	0.704941	0.038	0.131	0	8	AMFR
0	0.704734	0.055	0.157	0	8	SMPDL3A
0	0.702241	0.018	0.051	0	8	KANSL1-AS1
0	0.700204	0.21	0.509	0	8	COX17
0	0.698643	0.36	0.648	0	8	ATOX1
0	0.697361	0.025	0.096	0	8	PNPLA4
0	0.696444	0.161	0.378	0	8	NDUFC2
0	0.695415	0.184	0.444	0	8	MINOS1
0	0.695381	0.044	0.116	0	8	ADORA3
0	0.695048	0.081	0.237	0	8	PIN4
0	0.694731	0.019	0.063	0	8	ZNF664
0	0.694255	0.027	0.088	0	8	FXYD6
0	0.691253	0.177	0.425	0	8	HNMT

[truncated: 20 more sheets: imm_9, imm_10, imm_11, imm_12, imm_13, imm_14, imm_15, imm_16, imm_17, imm_18, imm_19, imm_20, imm_21, imm_22, imm_23, imm_24, imm_25, imm_26, imm_27, imm_28]
