# Supplementary material for: A highly resolved integrated transcriptomic atlas of human breast cancers
Source: bioRxiv. 2025 May 3:2025.03.13.643025. Originally published 2025 Mar 15. Preprint. [Version 2] doi: 10.1101/2025.03.13.643025 (PMC11952505; doi:10.1101/2025.03.13.643025)
Supplement: Supplement 3 [file media-3.xlsx]

## Sheet: atlas_annot
cluster	cell_type	sub_type	cell ontology	notes
0	CAF	COL11A1+ CAFs	CL:0000057	(ECM CAF) COL11A1 , SDC1 , F13A1 , ITGA11 , THBS2 , KIF26B , KLK4 , CILP2 , COL8A2 , MMP11
1	CAF	LAMP5 CAFs	CL:0000057	(ECM CAF) CST1 , CST2 , LAMP5 , MMP11 , COL10A1 , NTM , INHBA , CTHRC1 , SULF1 , COL1A1
2	Endothelial	Immature EC	CL:0000115	ESM1 , FOLH1 , HECW2 , FLT1 , PODXL , APLNR , KCNE3 , DYSF , INSR , CA2
3	Endothelial	Endo Venuous	CL:0002543	ACKR1 , RAB3C , SELP , PTAFR , ADGRG6 , CADM3-AS1 , PLCXD3 , ZNF385D , TLL1
4	VSMC	RERGL High SMC	CL:0000359	RERGL , CASQ2 , KCNA5 , MYH11 , SUSD5 , PLN , ITIH3 , ACTG2
5	Endothelial	FOS+ Capil	CL:0002139	RBP7 , RGCC , TMEM88 , SLC9A3R2 , SGK1 , SNAI1 , VWA1 , CD320
6	CAF	PI16+ PanFib	CL:0000057	PI16 , PCOLCE2 , PLA2G2A , MFAP5 , CFD , IGFBP6 , TNXB , SCARA5 , OGN
7	Fibroblast	Myofibroblast	CL:0000186	RGS5 , CDH6 , GJC1 , PARM1 , NOTCH3 , PPP1R14A , SYNPO2 , MRVI1 , ACTA2RGS5 , CDH6 , GJC1 , PARM1 , NOTCH3 , PPP1R14A , SYNPO2 , MRVI1 , ACTA2
8	CAF	DPT+ PanFib	CL:0000057	CAPN6 , APOD , RGMA , PTGDS , ABCA10 , GSTM5 , IGF1 , ABCA9 , ABCA8 , SRPX
9	Pericyte	ECM PCs	CL:0000669	HIGD1B , STEAP4 , NDUFA4L2 , COX4I2 , RGS5 , FAM162B , PDGFRB , LPL , CYGB
10	Endothelial	Arterial EC	CL:1000413	SEMA3G , GJA5 , TMEM178A , PLLP , KCNJ2
11	CAF	CA12+ CAFs	CL:0000057	CA9 , SLC2A1 , CA12 , VEGFA , BNIP3 , ENO2 , EGLN3 , SLC16A3 , SLC38A5
12	Endothelial	Arterial EC	CL:0002144	GJA4 , SRGN , JAG2 , SLC9A3R2 , AIF1L , PALMD
13	Endothelial	Lymphatic EC	CL:0000115	PKHD1L1 , CCL21 , MRC1 , LYVE1 , ACKR2 , PROX1 , MMRN1 , MPP7
14	Stromal	Proliferating Stromal Cells	CL:4047001	MKI67, TOP2A, STMN1
15	VSMC	RERGL High SMC	CL:0000359	MYH11 , SNCG , DSTN , MYL9 , DES , ACTG2 , TPM2 , PLN
16	CAF	DPT+ PanFib	CL:0000057	HSPB6 , PTGDS , SRPX , SELENOP , DPT , ADH1B , CXCL12 , IGF1

## Sheet: strom_0
p_val	avg_log2FC	pct.1	pct.2	p_val_adj	cluster	gene
0	3.23237	0.088	0.038	0	0	MIAT
0	2.8092	0.086	0.049	0	0	MUC1
0	2.71258	0.026	0.026	0	0	SALL4
0	2.60715	0.031	0.028	0	0	ADAMTS16
0	2.43925	0.123	0.086	0	0	SCGB2A2
0	2.40375	0.393	0.146	0	0	COL11A1
0	2.38653	0.309	0.158	0	0	SDC1
0	2.34663	0.122	0.103	0	0	MUCL1
0	2.2979	0.096	0.06	0	0	F13A1
0	2.29005	0.048	0.05	0	0	ST6GAL2
0	2.22143	0.173	0.137	0	0	ITGA11
0	2.22139	0.23	0.164	0	0	KRT19
0	2.20035	0.103	0.078	0	0	TSTD1
0	2.18375	0.022	0.029	0	0	SLC24A2
0	2.17559	0.101	0.101	0	0	FASN
0	2.17114	0.506	0.286	0	0	THBS2
0	2.15438	0.073	0.088	0	0	KIF26B
0	2.13913	0.055	0.063	0	0	PTPRD
0	2.09899	0.146	0.088	0	0	C1QTNF3
0	2.08844	0.041	0.044	0	0	KLK4
0	2.02199	0.027	0.037	0	0	TRIM59
0	1.98136	0.079	0.071	0	0	CILP2
0	1.95948	0.122	0.116	0	0	COL8A2
0	1.9405	0.418	0.156	0	0	MMP11
0	1.93516	0.481	0.329	0	0	COL12A1
0	1.92975	0.353	0.17	0	0	COL10A1
0	1.909	0.108	0.124	0	0	GXYLT2
0	1.90467	0.287	0.277	0	0	ANTXR1
0	1.89655	0.06	0.066	0	0	CNTN1
0	1.89378	0.177	0.133	0	0	LRRC15
0	1.87468	0.036	0.055	0	0	GALNT5
0	1.8599	0.037	0.052	0	0	SYNDIG1
0	1.85889	0.024	0.039	0	0	KCND2
0	1.85795	0.463	0.322	0	0	COL5A1
0	1.85364	0.176	0.141	0	0	FNDC1
0	1.84861	0.043	0.066	0	0	ZNF469
0	1.84394	0.063	0.088	0	0	WISP1
0	1.83921	0.074	0.065	0	0	AC245595.1
0	1.83632	0.129	0.098	0	0	GJB2
0	1.81862	0.027	0.045	0	0	ADCY7
0	1.80623	0.061	0.072	0	0	PTPRF
0	1.80269	0.895	0.56	0	0	COL1A1
0	1.79748	0.112	0.136	0	0	PCDH7
0	1.77954	0.786	0.617	0	0	FN1
0	1.77701	0.119	0.139	0	0	RUNX2
0	1.77226	0.102	0.09	0	0	AZGP1
0	1.77163	0.111	0.096	0	0	KRT7
0	1.76711	0.089	0.079	0	0	SPINT2
0	1.74291	0.04	0.055	0	0	DOCK5
0	1.73052	0.07	0.089	0	0	PLPP4
0	1.72583	0.889	0.577	0	0	COL1A2
0	1.7243	0.031	0.054	0	0	FHOD3
0	1.71671	0.22	0.195	0	0	HTRA3
0	1.71577	0.054	0.068	0	0	ENPP1
0	1.7139	0.037	0.049	0	0	RAC3
0	1.70733	0.067	0.09	0	0	ATP1B1
0	1.69742	0.63	0.398	0	0	CTHRC1
0	1.69611	0.074	0.103	0	0	GPC6
0	1.69599	0.392	0.262	0	0	ASPN
0	1.68742	0.029	0.048	0	0	TENM3
0	1.68705	0.129	0.15	0	0	SPON1
0	1.6861	0.227	0.227	0	0	CHPF
0	1.67844	0.033	0.053	0	0	SLC12A8
0	1.67087	0.179	0.17	0	0	RUNX1
0	1.6453	0.101	0.109	0	0	DIO2
0	1.63714	0.199	0.223	0	0	COL16A1
0	1.63314	0.019	0.034	0	0	IL20RA
0	1.63246	0.03	0.049	0	0	HSD17B6
0	1.63187	0.83	0.561	0	0	LGALS1
0	1.62051	0.037	0.058	0	0	EPHB3
0	1.61279	0.036	0.06	0	0	TENM4
0	1.60992	0.037	0.059	0	0	TNFRSF19
0	1.60655	0.579	0.44	0	0	COL5A2
0	1.60453	0.638	0.487	0	0	AEBP1
0	1.59706	0.362	0.365	0	0	MMP14
0	1.59054	0.076	0.109	0	0	PODNL1
0	1.58982	0.073	0.09	0	0	DNM3OS
0	1.57426	0.243	0.272	0	0	MRC2
0	1.56517	0.274	0.209	0	0	INHBA
0	1.5629	0.855	0.539	0	0	COL3A1
0	1.55422	0.081	0.106	0	0	NTM
0	1.55185	0.249	0.311	0	0	DPYSL3
0	1.55146	0.623	0.379	0	0	COL6A1
0	1.54781	0.232	0.228	0	0	ADAM12
0	1.54494	0.044	0.063	0	0	SCUBE2
0	1.54194	0.052	0.056	0	0	MUC20-OT1
0	1.52783	0.137	0.157	0	0	FIBIN
0	1.52735	0.034	0.056	0	0	CMTM4
0	1.51847	0.087	0.119	0	0	KIAA0930
0	1.51412	0.33	0.307	0	0	CDH11
0	1.51053	0.094	0.138	0	0	GPC1
0	1.50904	0.039	0.068	0	0	UCHL1
0	1.50846	0.072	0.104	0	0	STEAP2
0	1.50082	0.049	0.076	0	0	SERINC2
0	1.49975	0.043	0.07	0	0	SLC38A5
0	1.49926	0.281	0.215	0	0	COL8A1
0	1.49715	0.054	0.099	0	0	ALDH1B1
0	1.49614	0.021	0.04	0	0	PRDM6
0	1.49276	0.194	0.177	0	0	ITGBL1
0	1.49125	0.094	0.128	0	0	CDKN2A
0	1.48863	0.082	0.139	0	0	FZD1
0	1.484	0.059	0.096	0	0	PDGFC
0	1.4752	0.026	0.051	0	0	ATP6AP1L
0	1.4729	0.059	0.1	0	0	ROR2
0	1.46676	0.338	0.285	0	0	MXRA5
0	1.45983	0.095	0.156	0	0	P3H3
0	1.45936	0.047	0.082	0	0	PDE7A
0	1.45935	0.378	0.387	0	0	NBL1
0	1.45147	0.106	0.174	0	0	BNC2
0	1.45084	0.039	0.058	0	0	MIRLET7BHG
0	1.44446	0.052	0.08	0	0	DSG2
0	1.44284	0.065	0.114	0	0	SCARF2
0	1.44229	0.086	0.136	0	0	TRPS1
0	1.43837	0.39	0.443	0	0	PALLD
0	1.4317	0.285	0.262	0	0	MFAP2
0	1.42833	0.668	0.434	0	0	COL6A3
0	1.42144	0.165	0.26	0	0	SH3PXD2A
0	1.41298	0.1	0.124	0	0	C1QTNF6
0	1.41268	0.143	0.208	0	0	PTK7
0	1.39788	0.164	0.189	0	0	GAS1
0	1.39685	0.058	0.098	0	0	PLXNC1
0	1.39157	0.052	0.087	0	0	SUGCT
0	1.39128	0.071	0.094	0	0	MATN3
0	1.39056	0.489	0.534	0	0	TIMP2
0	1.389	0.264	0.333	0	0	RAB31
0	1.38604	0.242	0.193	0	0	MEG3
0	1.38452	0.04	0.073	0	0	NKD2
0	1.38101	0.064	0.11	0	0	NBPF14
0	1.37907	0.222	0.283	0	0	ITGB5
0	1.37811	0.082	0.13	0	0	PYCR1
0	1.37699	0.067	0.114	0	0	C1orf56
0	1.36986	0.084	0.154	0	0	GALNT10
0	1.36733	0.145	0.199	0	0	ADAMTS2
0	1.36518	0.12	0.145	0	0	KRT8
0	1.3628	0.036	0.073	0	0	VDR
0	1.36182	0.079	0.135	0	0	LMO7
0	1.3571	0.588	0.459	0	0	VCAN
0	1.35354	0.104	0.171	0	0	PTGFRN
0	1.35321	0.034	0.046	0	0	AC100810.1
0	1.35151	0.025	0.058	0	0	SLC41A2
0	1.3487	0.068	0.12	0	0	SGCD
0	1.34329	0.114	0.202	0	0	MARVELD1
0	1.33405	0.016	0.043	0	0	EVC
0	1.3319	0.119	0.211	0	0	RIN2
0	1.32445	0.225	0.326	0	0	PXDN
0	1.32219	0.048	0.084	0	0	MEGF6
0	1.31735	0.646	0.432	0	0	COL6A2
0	1.31533	0.178	0.279	0	0	CMTM3
0	1.31484	0.067	0.137	0	0	ARFGAP1
0	1.31285	0.072	0.105	0	0	CADM1
0	1.31131	0.029	0.06	0	0	PLXNA3
0	1.30828	0.857	0.843	0	0	SPARC
0	1.29666	0.069	0.083	0	0	GREM1
0	1.28343	0.021	0.048	0	0	SNX30
0	1.28316	0.095	0.139	0	0	SPOCK1
0	1.28241	0.083	0.15	0	0	GLIS2
0	1.28084	0.04	0.061	0	0	SLC16A1-AS1
0	1.27964	0.06	0.076	0	0	SMIM37
0	1.27884	0.617	0.377	0	0	POSTN
0	1.27329	0.044	0.084	0	0	BCAT1
0	1.26971	0.564	0.426	0	0	RARRES2
0	1.26769	0.162	0.208	0	0	LOX
0	1.26673	0.177	0.227	0	0	PLAU
0	1.25416	0.062	0.104	0	0	SNHG18
0	1.2473	0.271	0.276	0	0	SULF1
0	1.24457	0.087	0.11	0	0	SEMA3C
0	1.2374	0.109	0.185	0	0	TMEM45A
0	1.23628	0.091	0.115	0	0	MIR99AHG
0	1.2348	0.029	0.059	0	0	EPS8L2
0	1.23449	0.467	0.316	0	0	ATP5F1E
0	1.23352	0.038	0.077	0	0	ARHGAP32
0	1.23226	0.03	0.054	0	0	APOBEC3C
0	1.23183	0.031	0.066	0	0	FGF1
0	1.23104	0.086	0.13	0	0	KDELR3
0	1.22432	0.034	0.076	0	0	ARHGAP28
0	1.2205	0.489	0.47	0	0	TIMP3
0	1.21659	0.028	0.058	0	0	NBPF9
0	1.21031	0.021	0.052	0	0	XYLT1
0	1.2083	0.019	0.048	0	0	BEND6
0	1.20156	0.166	0.271	0	0	KIAA1217
0	1.19868	0.062	0.11	0	0	IGHA1
0	1.19776	0.089	0.178	0	0	P3H4
0	1.19322	0.053	0.11	0	0	DIP2C
0	1.19317	0.254	0.369	0	0	SEPT11
0	1.19292	0.159	0.3	0	0	B4GALT1
0	1.19237	0.034	0.067	0	0	ADAM19
0	1.19041	0.524	0.388	0	0	CTSK
0	1.18793	0.158	0.306	0	0	IGKC
0	1.18572	0.2	0.275	0	0	CERCAM
0	1.18513	0.068	0.146	0	0	SMYD3
0	1.18494	0.034	0.068	0	0	MOXD1
0	1.17946	0.017	0.043	0	0	ZBTB47
0	1.17135	0.193	0.187	0	0	ATP5MPL
0	1.16995	0.029	0.063	0	0	GPC4
0	1.16974	0.026	0.063	0	0	ATP10A
0	1.16511	0.322	0.227	0	0	SELENOM
0	1.16003	0.038	0.089	0	0	ALDH1L2
0	1.15927	0.264	0.228	0	0	ATP5MG
0	1.15859	0.091	0.156	0	0	CREB3L1
0	1.15808	0.165	0.204	0	0	CRABP2
0	1.15582	0.043	0.082	0	0	C21orf2
0	1.15485	0.132	0.181	0	0	EDIL3
0	1.1535	0.241	0.345	0	0	CNN2
0	1.15137	0.055	0.114	0	0	NOX4
0	1.1513	0.152	0.157	0	0	NORAD
0	1.15129	0.039	0.085	0	0	P4HA3
0	1.14914	0.081	0.146	0	0	SGIP1
0	1.14616	0.055	0.118	0	0	DNM1
0	1.13999	0.026	0.056	0	0	CCDC74A
0	1.13618	0.05	0.098	0	0	IGHG1
0	1.13563	0.111	0.195	0	0	NOTCH2
0	1.13556	0.768	0.415	0	0	LUM
0	1.1342	0.147	0.151	0	0	CILP
0	1.12586	0.024	0.051	0	0	IL16
0	1.122	0.19	0.231	0	0	LOXL1
0	1.12063	0.525	0.459	0	0	MMP2
0	1.11995	0.029	0.059	0	0	SLC7A8
0	1.11945	0.047	0.102	0	0	MBOAT2
0	1.1184	0.158	0.169	0	0	ATP5MF
0	1.11362	0.678	0.353	0	0	SFRP2
0	1.11278	0.133	0.18	0	0	KRT18
0	1.11132	0.12	0.139	0	0	ATP5MC1
0	1.1108	0.093	0.174	0	0	HMCN1
0	1.10886	0.417	0.591	0	0	VMP1
0	1.10359	0.091	0.176	0	0	CAPG
0	1.09756	0.063	0.105	0	0	ERBB2
0	1.09647	0.103	0.186	0	0	FMOD
0	1.09492	0.031	0.073	0	0	ARMC9
0	1.09079	0.058	0.093	0	0	SLC5A3
0	1.08749	0.037	0.084	0	0	SLC2A10
0	1.08664	0.106	0.183	0	0	ZFHX4
0	1.08559	0.048	0.12	0	0	ALDH18A1
0	1.08409	0.089	0.165	0	0	MICAL2
0	1.08259	0.083	0.177	0	0	SMCO4
0	1.08132	0.215	0.315	0	0	PLXDC2
0	1.08089	0.095	0.191	0	0	MAN2A1
0	1.07569	0.044	0.104	0	0	CDK14
0	1.07279	0.21	0.203	0	0	ATP5ME
0	1.07107	0.018	0.042	0	0	PTPRU
0	1.06981	0.044	0.1	0	0	HEPH
0	1.06695	0.135	0.242	0	0	PLAUR
0	1.06472	0.072	0.153	0	0	RGS10
0	1.06392	0.027	0.065	0	0	MTSS1L
0	1.06383	0.05	0.103	0	0	BHLHE41
0	1.06347	0.05	0.102	0	0	ANKS3
0	1.06213	0.113	0.212	0	0	ANKH
0	1.05905	0.343	0.351	0	0	LRP1
0	1.05786	0.032	0.069	0	0	CENPP
0	1.05756	0.057	0.123	0	0	THBS3
0	1.05697	0.244	0.317	0	0	TTC3

## Sheet: strom_1
p_val	avg_log2FC	pct.1	pct.2	p_val_adj	cluster	gene
0	4.43891	0.149	0.01	0	1	CST1
0	3.80334	0.137	0.008	0	1	CST2
0	3.56307	0.168	0.008	0	1	MMP13
0	3.54749	0.057	0.002	0	1	CYP26A1
0	3.47941	0.093	0.004	0	1	EPYC
0	3.36177	0.302	0.022	0	1	LAMP5
0	3.27689	0.098	0.004	0	1	RFLNA
0	3.20624	0.055	0.002	0	1	MEGF10
0	3.0904	0.272	0.01	0	1	HSD17B6
0	3.03397	0.101	0.004	0	1	ST6GALNAC5
0	3.0224	0.482	0.023	0	1	PLPP4
0	3.00303	0.626	0.124	0	1	MMP11
0	2.9565	0.843	0.092	0	1	COL10A1
0	2.94572	0.149	0.006	0	1	KANK4
0	2.92856	0.045	0.002	0	1	CHRNA1
0	2.87604	0.664	0.055	0	1	LRRC15
0	2.87329	0.09	0.004	0	1	LINC01614
0	2.86646	0.111	0.018	0	1	MMP7
0	2.86506	0.5	0.038	0	1	GJB2
0	2.8565	0.132	0.011	0	1	CCL11
0	2.82299	0.399	0.039	0	1	WNT2
0	2.78375	0.072	0.003	0	1	DRD4
0	2.76057	0.242	0.011	0	1	KLK4
0	2.75974	0.387	0.044	0	1	MATN3
0	2.72335	0.117	0.008	0	1	RP11-417E7.2
0	2.71901	0.485	0.063	0	1	COMP
0	2.71768	0.183	0.008	0	1	SCT
0	2.71305	0.972	0.321	0	1	POSTN
0	2.68906	0.483	0.042	0	1	NTM
0	2.67842	0.069	0.003	0	1	NKX3-2
0	2.65812	0.16	0.012	0	1	ARSI
0	2.64009	0.28	0.012	0	1	ST6GAL2
0	2.61431	0.808	0.123	0	1	INHBA
0	2.6078	0.356	0.031	0	1	GRP
0	2.60162	0.123	0.007	0	1	VSNL1
0	2.5897	0.269	0.015	0	1	SYNDIG1
0	2.58315	0.794	0.133	0	1	COL8A1
0	2.58082	0.503	0.04	0	1	PODNL1
0	2.55648	0.055	0.003	0	1	RP11-400N13.3
0	2.5482	0.078	0.006	0	1	IGFL2
0	2.54294	0.329	0.023	0	1	F13A1
0	2.5411	0.735	0.093	0	1	COL11A1
0	2.50845	0.122	0.019	0	1	MMP3
0	2.49894	0.416	0.031	0	1	WISP1
0	2.49847	0.601	0.073	0	1	FNDC1
0	2.49485	0.844	0.173	0	1	MFAP2
0	2.48327	0.07	0.006	0	1	CDR1
0	2.47615	0.529	0.051	0	1	COL8A2
0	2.46453	0.039	0.002	0	1	RP1-78O14.1
0	2.4631	0.075	0.006	0	1	DEPDC7
0	2.45791	0.16	0.007	0	1	SLC24A2
0	2.4512	0.508	0.093	0	1	CILP
0	2.43995	0.196	0.015	0	1	CEMIP
0	2.4395	0.126	0.011	0	1	NRG1
0	2.41339	0.23	0.032	0	1	F2RL2
0	2.39179	0.368	0.036	0	1	SUGCT
0	2.38873	0.736	0.09	0	1	SDC1
0	2.38298	0.053	0.003	0	1	LINC00922
0	2.38283	0.137	0.014	0	1	TNFSF4
0	2.37652	0.065	0.004	0	1	NALCN
0	2.37273	0.123	0.01	0	1	ARSE
0	2.36068	0.771	0.138	0	1	LOXL1
0	2.36001	0.906	0.261	0	1	COL12A1
0	2.35954	0.179	0.018	0	1	DERL3
0	2.35346	0.472	0.05	0	1	DIO2
0	2.35137	0.211	0.016	0	1	C5orf46
0	2.34937	0.27	0.023	0	1	TENM4
0	2.34447	0.424	0.032	0	1	KIF26B
0	2.34349	0.227	0.022	0	1	CYS1
0	2.34263	0.985	0.342	0	1	CTHRC1
0	2.34185	0.615	0.066	0	1	ITGA11
0	2.33292	0.244	0.02	0	1	FHOD3
0	2.32686	0.798	0.191	0	1	SULF1
0	2.31431	0.086	0.007	0	1	UBE2QL1
0	2.31041	0.293	0.025	0	1	ZNF469
0	2.30871	0.189	0.024	0	1	C3orf80
0	2.30777	0.097	0.008	0	1	AL078639.1
0	2.30716	0.998	0.545	0	1	COL1A1
0	2.2957	0.799	0.197	0	1	ASPN
0	2.29556	0.165	0.011	0	1	CORIN
0	2.29132	0.079	0.006	0	1	TM6SF2
0	2.2869	0.312	0.05	0	1	FST
0	2.27765	0.332	0.037	0	1	P4HA3
0	2.2765	0.209	0.019	0	1	TENM3
0	2.27332	0.087	0.008	0	1	RORB
0	2.26859	0.424	0.054	0	1	NOX4
0	2.26593	0.897	0.196	0	1	MXRA5
0	2.25862	0.659	0.102	0	1	ITGBL1
0	2.24944	0.358	0.054	0	1	C1QTNF3
0	2.2402	0.498	0.077	0	1	SRPX2
0	2.23137	0.121	0.012	0	1	KIAA1549L
0	2.22562	0.07	0.006	0	1	APELA
0	2.21992	0.096	0.012	0	1	SLAMF8
0	2.21981	0.562	0.068	0	1	RUNX2
0	2.21593	0.52	0.071	0	1	SPOCK1
0	2.20087	0.678	0.113	0	1	ADAMTS2
0	2.19771	0.293	0.032	0	1	VDR
0	2.1951	0.393	0.042	0	1	PDGFC
0	2.19338	0.243	0.022	0	1	GALNT5
0	2.19061	0.983	0.432	0	1	AEBP1
0	2.1903	0.5	0.061	0	1	GXYLT2
0	2.189	0.558	0.081	0	1	CREB3L1
0	2.18257	0.514	0.065	0	1	LMO7
0	2.17506	0.223	0.023	0	1	SLC12A8
0	2.16833	0.999	0.56	0	1	COL1A2
0	2.16809	0.754	0.142	0	1	CHPF
0	2.16757	0.148	0.009	0	1	ADAMTS16
0	2.16211	0.459	0.057	0	1	SGCD
0	2.15768	0.088	0.008	0	1	GPR1
0	2.15642	0.385	0.046	0	1	PLXNC1
0	2.15262	0.303	0.03	0	1	NKD2
0	2.15087	0.984	0.375	0	1	COL5A2
0	2.14168	0.12	0.015	0	1	HS3ST3A1
0	2.14114	0.9	0.216	0	1	CDH11
0	2.13858	0.147	0.007	0	1	SALL4
0	2.13607	0.31	0.034	0	1	CILP2
0	2.12821	0.999	0.517	0	1	COL3A1
0	2.12716	0.357	0.037	0	1	GREM1
0	2.12646	0.14	0.012	0	1	APBA2
0	2.12636	0.994	0.38	0	1	LUM
0	2.12436	0.549	0.066	0	1	PCDH7
0	2.12353	0.819	0.191	0	1	ANTXR1
0	2.11628	0.628	0.154	0	1	PLAU
0	2.10657	0.111	0.028	0	1	CXCL11
0	2.09866	0.995	0.585	0	1	FN1
0	2.09463	0.549	0.085	0	1	PDPN
0	2.09412	0.922	0.249	0	1	COL5A1
0	2.07615	0.765	0.142	0	1	ADAM12
0	2.05516	0.095	0.01	0	1	GLRB
0	2.04627	0.152	0.015	0	1	WNT5A
0	2.03331	0.243	0.034	0	1	MOXD1
0	2.0256	0.85	0.205	0	1	FAP
0	2.02317	0.776	0.182	0	1	CERCAM
0	2.02273	0.14	0.013	0	1	LINC02544
0	2.02257	0.181	0.049	0	1	CXCL9
0	2.02242	0.564	0.089	0	1	FIBIN
0	2.01964	0.157	0.017	0	1	KCND2
0	2.01821	0.175	0.027	0	1	STRA6
0	2.00709	0.363	0.052	0	1	BHLHE41
0	2.00266	0.923	0.22	0	1	THBS2
0	2.00239	0.632	0.129	0	1	HTRA3
0	2.00069	0.07	0.006	0	1	LINC00578
0	1.99845	0.069	0.007	0	1	NRK
0	1.99664	0.382	0.053	0	1	GPC6
0	1.98926	0.525	0.094	0	1	MICAL2
0	1.96811	0.103	0.009	0	1	OXT
0	1.96495	0.067	0.007	0	1	PPEF1
0	1.9574	0.32	0.044	0	1	ALDH1L2
0	1.95433	0.094	0.012	0	1	EYA2
0	1.93813	0.351	0.06	0	1	NINJ2
0	1.93653	0.094	0.012	0	1	SLITRK4
0	1.931	0.465	0.077	0	1	FZD1
0	1.93039	0.296	0.056	0	1	OLFM2
0	1.92768	0.819	0.291	0	1	MMP14
0	1.92663	0.286	0.035	0	1	AZIN2
0	1.92115	0.159	0.018	0	1	PRDM6
0	1.91425	0.423	0.072	0	1	C1QTNF6
0	1.9083	0.871	0.246	0	1	ISLR
0	1.90802	0.146	0.02	0	1	FZD2
0	1.90174	0.169	0.028	0	1	RGS4
0	1.89745	0.179	0.02	0	1	ADCY7
0	1.89719	0.642	0.128	0	1	PTK7
0	1.89497	0.104	0.016	0	1	RASL11B
0	1.89398	0.128	0.017	0	1	TBX5
0	1.8935	0.609	0.126	0	1	TNFAIP6
0	1.89109	0.363	0.063	0	1	RAMP1
0	1.88771	0.382	0.048	0	1	ROR2
0	1.88583	0.328	0.054	0	1	CDKN2B
0	1.88296	0.957	0.309	0	1	SFRP2
0	1.88288	0.984	0.396	0	1	VCAN
0	1.88108	0.543	0.086	0	1	ADAMTS12
0	1.87831	0.271	0.029	0	1	PTPRD
0	1.87756	0.371	0.065	0	1	SCARF2
0	1.87284	0.071	0.007	0	1	GLIS1
0	1.86949	0.073	0.007	0	1	NUDT10
0	1.85566	0.305	0.049	0	1	ZNF668
0	1.8542	0.114	0.015	0	1	WNT5B
0	1.82637	0.541	0.084	0	1	SPON1
0	1.82523	0.84	0.222	0	1	CLEC11A
0	1.82295	0.059	0.006	0	1	ZNF365
0	1.81733	0.986	0.383	0	1	COL6A3
0	1.81587	0.763	0.195	0	1	ITGB5
0	1.81376	0.786	0.198	0	1	RCN3
0	1.81185	0.338	0.058	0	1	NEGR1
0	1.81123	0.25	0.037	0	1	ENPP1
0	1.81059	0.433	0.074	0	1	CDKN2A
0	1.80791	0.525	0.091	0	1	CLMP
0	1.80189	0.405	0.084	0	1	LRRC17
0	1.80134	0.443	0.072	0	1	PYCR1
0	1.79937	0.969	0.317	0	1	CTSK
0	1.79894	0.159	0.02	0	1	EVC
0	1.7918	0.07	0.008	0	1	ADGRB2
0	1.7878	0.56	0.123	0	1	LTBP2
0	1.7759	0.916	0.288	0	1	MXRA8
0	1.77535	0.405	0.071	0	1	OMD
0	1.7728	0.255	0.035	0	1	CNTN1
0	1.77158	0.077	0.009	0	1	ALPK2
0	1.76777	0.801	0.247	0	1	RAB31
0	1.7674	0.683	0.145	0	1	COL16A1
0	1.76499	0.541	0.103	0	1	TMEM119
0	1.75618	0.139	0.015	0	1	IL20RA
0	1.7532	0.163	0.015	0	1	TRIM59
0	1.75102	0.502	0.09	0	1	P3H3
0	1.74554	0.151	0.028	0	1	SLC1A3
0	1.74499	0.26	0.035	0	1	SLC38A5
0	1.74447	0.11	0.014	0	1	SPOCD1
0	1.74373	0.241	0.031	0	1	SCUBE2
0	1.7415	0.635	0.2	0	1	GALNT1
0	1.73531	0.061	0.006	0	1	FAT3
0	1.73422	0.144	0.025	0	1	ACKR4
0	1.73312	0.793	0.221	0	1	PLXDC2
0	1.72772	0.162	0.032	0	1	ISM1
0	1.7276	0.628	0.139	0	1	FRMD6
0	1.72543	0.851	0.311	0	1	NBL1
0	1.72319	0.221	0.029	0	1	TNFRSF19
0	1.7189	0.759	0.358	0	1	COL6A1
0	1.70069	0.531	0.102	0	1	PTGFRN
0	1.69696	0.944	0.366	0	1	RARRES2
0	1.69317	0.318	0.056	0	1	ALDH1B1
0	1.69273	0.288	0.072	0	1	TNFSF13B
0	1.69172	0.108	0.017	0	1	FOXF2
0	1.6905	0.514	0.105	0	1	PRICKLE1
0	1.69012	0.657	0.156	0	1	GLT8D2
0	1.67801	0.39	0.081	0	1	KDELR3
0	1.67633	0.445	0.092	0	1	GLIS2
0	1.6658	0.785	0.258	0	1	CNN2
0	1.66528	0.535	0.144	0	1	COPZ2
0	1.66526	0.505	0.109	0	1	SMCO4
0	1.66388	0.124	0.026	0	1	TNN
0	1.6603	0.304	0.055	0	1	EVA1A
0	1.6594	0.236	0.033	0	1	FGF1
0	1.6578	0.071	0.009	0	1	COL24A1
0	1.65639	0.368	0.084	0	1	ENC1
0	1.65493	0.09	0.015	0	1	RP4-665J23.1
0	1.64913	0.113	0.014	0	1	EVI2A
0	1.64429	0.31	0.052	0	1	DNM3OS
0	1.64419	0.074	0.009	0	1	CDR1-AS
0	1.64314	0.161	0.028	0	1	KIAA1755
0	1.6428	0.53	0.117	0	1	EDIL3
0	1.63443	0.681	0.182	0	1	GPX8
0	1.63355	0.185	0.033	0	1	TMEM200A
0	1.62487	0.156	0.026	0	1	BEND6
0	1.62451	0.138	0.016	0	1	SORCS2
0	1.6167	0.099	0.018	0	1	FAM105A
0	1.61494	0.139	0.02	0	1	HHIPL1
0	1.61181	0.45	0.086	0	1	SGIP1
0	1.60903	0.115	0.021	0	1	RGS17
0	1.60787	0.273	0.044	0	1	SCG5
0	1.60561	0.385	0.081	0	1	TSKU
0	1.60501	0.099	0.016	0	1	PTGER2

## Sheet: strom_2
p_val	avg_log2FC	pct.1	pct.2	p_val_adj	cluster	gene
0	4.85856	0.261	0.017	0	2	ESM1
0	4.18597	0.124	0.007	0	2	FOLH1
0	3.87182	0.298	0.018	0	2	F2RL3
0	3.8274	0.075	0.009	0	2	HAPLN1
0	3.82578	0.423	0.032	0	2	PCDH12
0	3.77224	0.194	0.011	0	2	FCN3
0	3.76196	0.071	0.004	0	2	GSDMC
0	3.74723	0.481	0.047	0	2	HECW2
0	3.74571	0.62	0.072	0	2	KDR
0	3.72629	0.133	0.007	0	2	KCNQ1
0	3.72021	0.062	0.006	0	2	LY6H
0	3.64919	0.082	0.009	0	2	APLN
0	3.60805	0.127	0.008	0	2	KCNN2
0	3.60197	0.605	0.076	0	2	PCDH17
0	3.55649	0.065	0.004	0	2	P2RY8
0	3.42049	0.745	0.133	0	2	FLT1
0	3.37716	0.485	0.049	0	2	RASGRP3
0	3.34624	0.746	0.109	0	2	PODXL
0	3.33553	0.49	0.074	0	2	APLNR
0	3.27866	0.141	0.014	0	2	KCNK5
0	3.27858	0.078	0.012	0	2	KCNE3
0	3.26538	0.077	0.006	0	2	SCN4A
0	3.24278	0.072	0.005	0	2	CD1D
0	3.23708	0.389	0.043	0	2	DYSF
0	3.21618	0.063	0.006	0	2	LRRC4
0	3.21196	0.233	0.024	0	2	ALPK3
0	3.20955	0.679	0.156	0	2	INSR
0	3.19647	0.08	0.006	0	2	CXXC4
0	3.18154	0.101	0.012	0	2	NRCAM
0	3.16411	0.284	0.028	0	2	EXOC3L2
0	3.15787	0.29	0.026	0	2	EXOC3L1
0	3.15021	0.248	0.035	0	2	CA2
0	3.14835	0.177	0.018	0	2	TMEM233
0	3.14754	0.315	0.034	0	2	FLT4
0	3.12887	0.456	0.059	0	2	AFAP1L1
0	3.12864	0.123	0.014	0	2	CD300LG
0	3.12432	0.413	0.052	0	2	BCL6B
0	3.11577	0.382	0.047	0	2	BTNL9
0	3.09919	0.228	0.026	0	2	CPNE5
0	3.09749	0.169	0.019	0	2	P2RY6
0	3.08567	0.417	0.068	0	2	TNFRSF4
0	3.0724	0.676	0.106	0	2	NOTCH4
0	3.07205	0.57	0.084	0	2	TM4SF18
0	3.03782	0.424	0.051	0	2	MCF2L
0	3.03094	0.103	0.009	0	2	KLHL6
0	2.99725	0.267	0.036	0	2	MMP15
0	2.9765	0.088	0.009	0	2	SPTBN5
0	2.96934	0.264	0.048	0	2	KIAA1147
0	2.94337	0.389	0.058	0	2	SEMA3F
0	2.91897	0.277	0.037	0	2	KCNN3
0	2.90984	0.826	0.203	0	2	CALCRL
0	2.90609	0.307	0.04	0	2	RAPGEF4
0	2.89189	0.152	0.027	0	2	COL13A1
0	2.87071	0.194	0.024	0	2	PLEKHG5
0	2.864	0.391	0.081	0	2	STC1
0	2.8612	0.077	0.007	0	2	SPAAR
0	2.85552	0.063	0.005	0	2	PLEK2
0	2.83388	0.335	0.048	0	2	CDA
0	2.81488	0.192	0.024	0	2	GRAP
0	2.80769	0.436	0.068	0	2	DLL4
0	2.80275	0.167	0.033	0	2	CHST1
0	2.79537	0.714	0.185	0	2	VWA1
0	2.76034	0.536	0.089	0	2	ROBO4
0	2.75902	0.352	0.055	0	2	NOS3
0	2.74995	0.461	0.082	0	2	SLCO2A1
0	2.74831	0.166	0.034	0	2	ABCG2
0	2.74141	0.151	0.022	0	2	ST3GAL6
0	2.73877	0.899	0.198	0	2	PLVAP
0	2.73143	0.5	0.09	0	2	PLCB1
0	2.71244	0.1	0.013	0	2	NETO2
0	2.70236	0.459	0.092	0	2	GRB10
0	2.69448	0.3	0.045	0	2	NOVA2
0	2.6925	0.182	0.023	0	2	TNFRSF25
0	2.68707	0.105	0.013	0	2	TCTEX1D1
0	2.67912	0.464	0.073	0	2	ARHGEF15
0	2.66749	0.262	0.04	0	2	SHANK3
0	2.66178	0.186	0.031	0	2	GABRD
0	2.65815	0.083	0.012	0	2	FUT1
0	2.65371	0.09	0.013	0	2	NRROS
0	2.64936	0.51	0.091	0	2	FAM167B
0	2.6475	0.094	0.014	0	2	P2RY1
0	2.64178	0.732	0.144	0	2	CDH5
0	2.64105	0.583	0.125	0	2	RBP7
0	2.63957	0.468	0.075	0	2	JAG2
0	2.63836	0.107	0.012	0	2	N4BP3
0	2.63758	0.613	0.109	0	2	TIE1
0	2.61869	0.248	0.043	0	2	ITGA9
0	2.61356	0.097	0.013	0	2	LINC01235
0	2.61326	0.186	0.028	0	2	ST6GALNAC3
0	2.60724	0.346	0.069	0	2	TNFAIP8L1
0	2.59985	0.184	0.026	0	2	ZNF366
0	2.57211	0.118	0.018	0	2	SCAMP5
0	2.56416	0.293	0.047	0	2	PREX1
0	2.55669	0.186	0.038	0	2	GRPEL2
0	2.55045	0.404	0.086	0	2	TSPAN18
0	2.54746	0.69	0.146	0	2	ITGA6
0	2.53712	0.126	0.021	0	2	HOXD10
0	2.53017	0.123	0.016	0	2	SLC52A3
0	2.52191	0.406	0.081	0	2	SHROOM4
0	2.51035	0.42	0.075	0	2	ADGRG1
0	2.50838	0.377	0.103	0	2	SPRY4
0	2.50492	0.234	0.045	0	2	PDGFB
0	2.4997	0.768	0.167	0	2	ADGRL4
0	2.4974	0.123	0.023	0	2	SCHIP1
0	2.49109	0.352	0.058	0	2	ABI3
0	2.49096	0.286	0.072	0	2	ACE
0	2.48934	0.396	0.073	0	2	SCARF1
0	2.4837	0.337	0.078	0	2	CDH13
0	2.48023	0.581	0.117	0	2	SOX18
0	2.47638	0.309	0.056	0	2	ST8SIA4
0	2.46299	0.777	0.176	0	2	CD93
0	2.45798	0.091	0.014	0	2	SOX11
0	2.4556	0.221	0.038	0	2	SH3TC1
0	2.44527	0.095	0.013	0	2	CAPN11
0	2.43677	0.179	0.035	0	2	TBXA2R
0	2.42391	0.195	0.028	0	2	CLIC5
0	2.4218	0.384	0.077	0	2	TEK
0	2.41196	0.229	0.04	0	2	NR5A2
0	2.41128	0.231	0.045	0	2	DENND3
0	2.40371	0.253	0.053	0	2	ADAMTSL2
0	2.39877	0.548	0.129	0	2	EFNA1
0	2.3886	0.474	0.091	0	2	KANK3
0	2.38728	0.208	0.039	0	2	GPIHBP1
0	2.38633	0.759	0.216	0	2	CD34
0	2.3855	0.363	0.07	0	2	SOX7
0	2.38282	0.15	0.03	0	2	CDYL2
0	2.37128	0.752	0.172	0	2	CLEC14A
0	2.36953	0.31	0.062	0	2	ARAP3
0	2.36888	0.129	0.021	0	2	GIPC3
0	2.36575	0.908	0.421	0	2	COL4A1
0	2.36403	0.183	0.034	0	2	ARHGAP27
0	2.36169	0.168	0.039	0	2	BDKRB2
0	2.35933	0.467	0.111	0	2	DOCK6
0	2.35905	0.295	0.056	0	2	LYN
0	2.34767	0.503	0.11	0	2	RAPGEF5
0	2.3393	0.525	0.098	0	2	CXorf36
0	2.3373	0.128	0.023	0	2	TMC7
0	2.33675	0.201	0.05	0	2	ADAMTS7
0	2.32949	0.127	0.023	0	2	PROSER2
0	2.3274	0.367	0.079	0	2	CASKIN2
0	2.32436	0.125	0.026	0	2	ELFN1
0	2.31765	0.711	0.151	0	2	RAMP3
0	2.31731	0.179	0.034	0	2	PALD1
0	2.31637	0.259	0.065	0	2	DGKD
0	2.31611	0.126	0.019	0	2	RASAL3
0	2.31584	0.092	0.016	0	2	HAGLROS
0	2.30994	0.193	0.033	0	2	INPP5D
0	2.30301	0.435	0.087	0	2	STAB1
0	2.29619	0.347	0.081	0	2	DOCK4
0	2.29198	0.449	0.115	0	2	CD200
0	2.28989	0.246	0.047	0	2	ZNF467
0	2.28972	0.618	0.167	0	2	ADGRF5
0	2.2893	0.558	0.134	0	2	DOCK9
0	2.27822	0.659	0.141	0	2	PTPRB
0	2.27175	0.153	0.028	0	2	KIAA1211L
0	2.27124	0.259	0.047	0	2	MPZL2
0	2.26482	0.246	0.044	0	2	USHBP1
0	2.25969	0.52	0.194	0	2	IVNS1ABP
0	2.25911	0.415	0.081	0	2	PRKCH
0	2.25786	0.745	0.273	0	2	SLC9A3R2
0	2.25627	0.117	0.022	0	2	TAL1
0	2.24558	0.811	0.21	0	2	RNASE1
0	2.24537	0.292	0.062	0	2	PPP1R13B
0	2.24333	0.341	0.077	0	2	HOXD9
0	2.24285	0.112	0.023	0	2	PITPNM2
0	2.24264	0.24	0.044	0	2	CCM2L
0	2.24157	0.61	0.173	0	2	DUSP6
0	2.24026	0.139	0.027	0	2	HS3ST1
0	2.23654	0.234	0.052	0	2	THSD1
0	2.23342	0.304	0.064	0	2	MTSS1
0	2.22692	0.376	0.084	0	2	GALNT18
0	2.22526	0.664	0.226	0	2	PLXND1
0	2.22481	0.935	0.505	0	2	HSPG2
0	2.22162	0.121	0.022	0	2	SPOCK2
0	2.21416	0.741	0.239	0	2	HYAL2
0	2.20523	0.754	0.175	0	2	EMCN
0	2.20328	0.633	0.186	0	2	EHD4
0	2.19594	0.154	0.031	0	2	KIF26A
0	2.19539	0.883	0.233	0	2	EGFL7
0	2.18953	0.315	0.073	0	2	LRRC8C
0	2.18887	0.51	0.151	0	2	EFNB2
0	2.18653	0.356	0.082	0	2	CSGALNACT1
0	2.18619	0.285	0.067	0	2	NOL4L
0	2.18378	0.343	0.122	0	2	TP53I11
0	2.17822	0.27	0.054	0	2	PDE2A
0	2.17627	0.838	0.201	0	2	VWF
0	2.17427	0.142	0.027	0	2	DACH1
0	2.17408	0.848	0.266	0	2	RAMP2
0	2.17342	0.254	0.062	0	2	DGKE
0	2.16742	0.357	0.099	0	2	PLXNA2
0	2.16726	0.326	0.074	0	2	CHD7
0	2.16649	0.329	0.077	0	2	SEMA6B
0	2.15251	0.086	0.014	0	2	FGF12
0	2.15076	0.233	0.046	0	2	HIP1R
0	2.14883	0.562	0.133	0	2	ADCY4
0	2.14621	0.435	0.098	0	2	FRMD4B
0	2.14486	0.358	0.102	0	2	RAPGEF1
0	2.12789	0.413	0.11	0	2	JUP
0	2.11354	0.761	0.249	0	2	ESAM
0	2.10817	0.121	0.026	0	2	DISC1
0	2.10625	0.308	0.088	0	2	HLX
0	2.10218	0.475	0.115	0	2	RASIP1
0	2.09985	0.513	0.114	0	2	TMEM255B
0	2.09744	0.398	0.103	0	2	EPHB4
0	2.09517	0.25	0.063	0	2	ITGA2
0	2.09483	0.19	0.047	0	2	ABCG1
0	2.09133	0.237	0.052	0	2	CASP10
0	2.09036	0.554	0.166	0	2	PTPRM
0	2.08901	0.449	0.12	0	2	MAGI1
0	2.08437	0.297	0.078	0	2	VASH1
0	2.08368	0.385	0.09	0	2	CYYR1
0	2.08097	0.396	0.111	0	2	MYO10
0	2.07799	0.244	0.05	0	2	ABCB1
0	2.0774	0.399	0.118	0	2	FMNL3
0	2.0737	0.203	0.068	0	2	CEMIP2
0	2.07046	0.566	0.2	0	2	SGK1
0	2.06256	0.826	0.204	0	2	PECAM1
0	2.05945	0.227	0.059	0	2	INHBB
0	2.05536	0.484	0.105	0	2	MYCT1
0	2.05466	0.245	0.058	0	2	TMCC3
0	2.04906	0.196	0.053	0	2	STARD4
0	2.04804	0.606	0.185	0	2	LPAR6
0	2.0449	0.284	0.062	0	2	PIK3C2B
0	2.03769	0.493	0.115	0	2	LMO2
0	2.03616	0.338	0.088	0	2	TMEM88
0	2.03305	0.495	0.124	0	2	TSPAN13
0	2.02994	0.33	0.092	0	2	SH2B3
0	2.0283	0.34	0.103	0	2	JCAD
0	2.02796	0.185	0.038	0	2	RUNDC3B
0	2.02784	0.674	0.254	0	2	ETS1
0	2.02255	0.38	0.096	0	2	FGD5
0	2.02134	0.866	0.379	0	2	ENG
0	2.02096	0.604	0.145	0	2	MMRN2
0	2.01958	0.413	0.128	0	2	TCIM
0	2.01653	0.162	0.046	0	2	FAM84A
0	2.01461	0.228	0.054	0	2	TNK2
0	2.01289	0.157	0.041	0	2	SFMBT2
0	2.01218	0.139	0.026	0	2	GNG7
0	2.0105	0.364	0.085	0	2	SH2D3C
0	2.00985	0.118	0.022	0	2	LRMP
0	2.00853	0.409	0.115	0	2	ARHGAP31
0	2.00682	0.252	0.066	0	2	NPR1
0	2.00682	0.727	0.273	0	2	ELK3
0	2.00596	0.27	0.131	0	2	EDNRB
0	2.00585	0.298	0.08	0	2	ARHGEF3
0	2.0053	0.355	0.08	0	2	MGAT4A
0	2.004	0.406	0.127	0	2	TBCD
0	2.00063	0.171	0.038	0	2	FAM69B
0	1.99985	0.172	0.04	0	2	COL21A1
0	1.99633	0.374	0.108	0	2	AFDN

## Sheet: strom_3
p_val	avg_log2FC	pct.1	pct.2	p_val_adj	cluster	gene
0	4.92367	0.184	0.011	0	3	CSF3
0	4.6647	0.852	0.094	0	3	ACKR1
0	4.5829	0.371	0.01	0	3	RAB3C
0	4.35518	0.093	0.002	0	3	GABRA2
0	4.35282	0.227	0.007	0	3	CCL23
0	4.26152	0.655	0.027	0	3	SELP
0	4.17946	0.228	0.009	0	3	PTAFR
0	4.00339	0.227	0.008	0	3	ADGRG6
0	3.942	0.547	0.042	0	3	SELE
0	3.88935	0.283	0.015	0	3	ELOVL7
0	3.87001	0.143	0.006	0	3	CADM3-AS1
0	3.81235	0.065	0.002	0	3	B3GNT3
0	3.73944	0.169	0.013	0	3	CADM3
0	3.69549	0.223	0.013	0	3	PLCXD3
0	3.6925	0.583	0.077	0	3	CNKSR3
0	3.61924	0.791	0.094	0	3	ZNF385D
0	3.58769	0.257	0.017	0	3	TACR1
0	3.58635	0.114	0.01	0	3	CRTAC1
0	3.58204	0.086	0.006	0	3	SEMA3E
0	3.57617	0.431	0.034	0	3	TLL1
0	3.57089	0.227	0.013	0	3	SYT15
0	3.541	0.229	0.014	0	3	HLA-DQA2
0	3.49628	0.246	0.016	0	3	MYRIP
0	3.49503	0.108	0.006	0	3	KIF19
0	3.44976	0.207	0.017	0	3	CSF2RB
0	3.39274	0.718	0.084	0	3	TSPAN7
0	3.38197	0.347	0.024	0	3	LHX6
0	3.37408	0.229	0.017	0	3	CCDC68
0	3.36072	0.221	0.021	0	3	LRG1
0	3.3362	0.45	0.041	0	3	ADM5
0	3.32556	0.175	0.012	0	3	PLEKHA7
0	3.31484	0.236	0.077	0	3	G0S2
0	3.30388	0.189	0.012	0	3	TPO
0	3.28681	0.093	0.006	0	3	TRPM6
0	3.24202	0.383	0.032	0	3	LRRC1
0	3.22526	0.301	0.025	0	3	FAM84B
0	3.21243	0.501	0.066	0	3	HLA-DQA1
0	3.21094	0.098	0.007	0	3	SNTG2
0	3.19584	0.127	0.008	0	3	CORO2A
0	3.18779	0.441	0.033	0	3	MEOX1
0	3.16817	0.448	0.084	0	3	C2CD4B
0	3.15204	0.565	0.08	0	3	OLFM1
0	3.13184	0.671	0.113	0	3	LIFR
0	3.1118	0.154	0.019	0	3	DNASE1L3
0	3.09368	0.115	0.007	0	3	HLA-DOA
0	3.08916	0.324	0.035	0	3	C10orf128
0	3.06539	0.082	0.009	0	3	SNAP25
0	3.05139	0.139	0.011	0	3	ADAMTS18
0	3.03209	0.084	0.007	0	3	CDH26
0	3.02522	0.434	0.047	0	3	DOC2B
0	2.97962	0.924	0.293	0	3	HLA-DRA
0	2.9774	0.312	0.03	0	3	CYSLTR1
0	2.94783	0.113	0.012	0	3	SLC10A6
0	2.93221	0.866	0.223	0	3	HLA-DPA1
0	2.9208	0.673	0.103	0	3	HLA-DQB1
0	2.91933	0.983	0.438	0	3	CD74
0	2.91387	0.109	0.01	0	3	COL17A1
0	2.88859	0.942	0.275	0	3	HLA-DRB1
0	2.86428	0.491	0.052	0	3	TPD52L1
0	2.86309	0.198	0.02	0	3	SLCO4A1
0	2.86219	0.058	0.005	0	3	HLA-DQB2
0	2.82579	0.159	0.015	0	3	CALML4
0	2.77047	0.116	0.011	0	3	ST6GALNAC1
0	2.74943	0.64	0.115	0	3	HLA-DRB5
0	2.7276	0.086	0.008	0	3	SPATA6L
0	2.71091	0.103	0.016	0	3	ADAM23
0	2.70856	0.843	0.236	0	3	HLA-DPB1
0	2.69094	0.501	0.068	0	3	MET
0	2.68954	0.686	0.109	0	3	HLA-DMA
0	2.68055	0.631	0.074	0	3	CCL14
0	2.67686	0.94	0.195	0	3	VWF
0	2.66279	0.668	0.111	0	3	IL33
0	2.66265	0.497	0.065	0	3	CCDC69
0	2.66003	0.148	0.017	0	3	SNCA
0	2.65689	0.14	0.018	0	3	TRABD2B
0	2.63551	0.198	0.025	0	3	PCDH19
0	2.60991	0.917	0.235	0	3	AQP1
0	2.60756	0.249	0.042	0	3	SDPR
0	2.59817	0.472	0.063	0	3	SPNS2
0	2.59588	0.091	0.009	0	3	CLEC7A
0	2.59164	0.401	0.072	0	3	EPB41L3
0	2.58497	0.23	0.029	0	3	CDKN3
0	2.58202	0.36	0.047	0	3	CNTNAP3B
0	2.58144	0.169	0.022	0	3	SAMD5
0	2.58051	0.327	0.028	0	3	MMRN1
0	2.57884	0.597	0.099	0	3	RALGAPA2
0	2.56544	0.138	0.012	0	3	DENND2D
0	2.56456	0.266	0.032	0	3	CYTL1
0	2.55706	0.433	0.088	0	3	LPCAT4
0	2.54569	0.316	0.045	0	3	CLEC1A
0	2.54506	0.083	0.01	0	3	SENCR
0	2.51752	0.602	0.085	0	3	NOSTRIN
0	2.51193	0.088	0.011	0	3	CNTNAP3
0	2.5062	0.835	0.142	0	3	RAMP3
0	2.48214	0.424	0.066	0	3	RASA4
0	2.47416	0.357	0.067	0	3	RHOU
0	2.46217	0.129	0.018	0	3	GNA14
0	2.45959	0.399	0.073	0	3	RND1
0	2.459	0.322	0.043	0	3	HLA-DMB
0	2.44142	0.59	0.095	0	3	CXorf36
0	2.44057	0.208	0.026	0	3	CCDC178
0	2.44051	0.395	0.096	0	3	ITPKC
0	2.40743	0.434	0.083	0	3	EDN1
0	2.40178	0.211	0.027	0	3	AVPR2
0	2.3987	0.132	0.017	0	3	TIAM1
0	2.3609	0.374	0.057	0	3	FAM110D
0	2.3606	0.815	0.259	0	3	DUSP23
0	2.35079	0.085	0.01	0	3	SCN3B
0	2.34666	0.711	0.125	0	3	MCTP1
0	2.33377	0.097	0.014	0	3	TBC1D30
0	2.32598	0.099	0.011	0	3	C6orf141
0	2.31139	0.341	0.048	0	3	TESC
0	2.30414	0.307	0.051	0	3	SH3BGRL2
0	2.30283	0.603	0.122	0	3	PKP4
0	2.29703	0.47	0.077	0	3	ITGB4
0	2.29153	0.105	0.018	0	3	SLC1A1
0	2.28358	0.135	0.023	0	3	ECSCR.1
0	2.27358	0.097	0.014	0	3	ADD2
0	2.27347	0.291	0.045	0	3	ST6GAL1
0	2.27164	0.502	0.081	0	3	SLCO2A1
0	2.26748	0.216	0.031	0	3	ADRB2
0	2.26319	0.081	0.009	0	3	CNR1
0	2.26096	0.099	0.014	0	3	SERPINF2
0	2.25688	0.321	0.069	0	3	EVA1C
0	2.25206	0.136	0.018	0	3	LCN6
0	2.2453	0.482	0.13	0	3	MKL2
0	2.24059	0.132	0.015	0	3	TSPAN1
0	2.22739	0.15	0.023	0	3	PTK2B
0	2.22257	0.357	0.066	0	3	SCARB1
0	2.22233	0.766	0.172	0	3	SNCG
0	2.21945	0.403	0.1	0	3	IL6
0	2.21748	0.21	0.038	0	3	RASSF9
0	2.21481	0.707	0.278	0	3	NCOA7
0	2.2111	0.198	0.031	0	3	MAOA
0	2.20063	0.082	0.01	0	3	CCSER1
0	2.2005	0.432	0.097	0	3	RPGR
0	2.19525	0.26	0.039	0	3	NR5A2
0	2.19187	0.419	0.079	0	3	SEMA6A
0	2.18826	0.359	0.059	0	3	CD79B
0	2.17987	0.311	0.049	0	3	MYO5C
0	2.17589	0.821	0.285	0	3	PRCP
0	2.16761	0.084	0.014	0	3	TMEM273
0	2.16757	0.401	0.087	0	3	TMTC1
0	2.16403	0.573	0.14	0	3	CPXM2
0	2.16323	0.466	0.056	0	3	C7
0	2.1566	0.578	0.115	0	3	MALL
0	2.1476	0.123	0.02	0	3	SH2B2
0	2.14562	0.652	0.168	0	3	CFI
0	2.14533	0.28	0.097	0	3	RCAN1
0	2.1386	0.862	0.299	0	3	CLU
0	2.13345	0.697	0.14	0	3	GIMAP7
0	2.1324	0.684	0.19	0	3	CDC42EP3
0	2.12028	0.262	0.05	0	3	CPVL
0	2.10286	0.542	0.147	0	3	ETS2
0	2.10217	0.611	0.17	0	3	ADAMTS9
0	2.09953	0.825	0.173	0	3	EMCN
0	2.09446	0.287	0.046	0	3	MPZL2
0	2.08437	0.656	0.244	0	3	ICAM1
0	2.08415	0.181	0.039	0	3	CTTNBP2
0	2.07899	0.132	0.024	0	3	ASB9
0	2.07869	0.56	0.206	0	3	YPEL2
0	2.07009	0.567	0.106	0	3	IL3RA
0	2.06964	0.232	0.048	0	3	IL15
0	2.0687	0.404	0.092	0	3	MEOX2
0	2.06461	0.133	0.025	0	3	FAM124A
0	2.0621	0.125	0.022	0	3	CCRL2
0	2.05557	0.377	0.076	0	3	TSPAN12
0	2.05417	0.105	0.016	0	3	CIITA
0	2.04946	0.352	0.069	0	3	MATN2
0	2.04583	0.353	0.059	0	3	CPLX1
0	2.0397	0.603	0.144	0	3	ABLIM1
0	2.03871	0.399	0.079	0	3	PLCB4
0	2.03798	0.189	0.043	0	3	NFKBID
0	2.0371	0.098	0.011	0	3	TTC39A
0	2.03123	0.224	0.06	0	3	ICAM4
0	2.03	0.818	0.211	0	3	PECAM1
0	2.0263	0.579	0.18	0	3	HAPLN3
0	2.02493	0.453	0.083	0	3	GIMAP6
0	2.02389	0.228	0.036	0	3	MFNG
0	2.02005	0.329	0.111	0	3	ZNF267
0	2.01348	0.923	0.373	0	3	NPDC1
0	2.01096	0.349	0.067	0	3	GPR146
0	2.0083	0.223	0.042	0	3	GIPC2
0	2.00778	0.746	0.229	0	3	ARL4A
0	2.00182	0.608	0.168	0	3	SOCS2
0	1.99573	0.148	0.029	0	3	HOXD1
0	1.98049	0.459	0.143	0	3	FOXC1
0	1.97449	0.921	0.377	0	3	ENG
0	1.9741	0.222	0.031	0	3	MLPH
0	1.97203	0.293	0.059	0	3	C1orf115
0	1.96963	0.616	0.169	0	3	TGFBR3
0	1.96549	0.897	0.205	0	3	PLVAP
0	1.96127	0.211	0.041	0	3	TMTC2
0	1.95682	0.448	0.095	0	3	FLI1
0	1.95615	0.208	0.043	0	3	TNFRSF10A
0	1.95505	0.107	0.018	0	3	ABLIM2
0	1.9534	0.248	0.051	0	3	ABCB1
0	1.94574	0.179	0.042	0	3	C4orf32
0	1.93954	0.488	0.134	0	3	CLIC2
0	1.92499	0.357	0.07	0	3	GIMAP8
0	1.92492	0.244	0.056	0	3	SLC8A1
0	1.91998	0.716	0.148	0	3	ITGA6
0	1.91914	0.425	0.084	0	3	ICA1
0	1.91873	0.474	0.106	0	3	ANKRD29
0	1.91627	0.501	0.184	0	3	TMEM70
0	1.91368	0.179	0.04	0	3	C21orf91
0	1.90956	0.309	0.052	0	3	PDE2A
0	1.90873	0.441	0.135	0	3	PIM3
0	1.90327	0.68	0.24	0	3	PDK4
0	1.89785	0.243	0.051	0	3	KLHL3
0	1.88647	0.195	0.045	0	3	SLC7A1
0	1.88104	0.308	0.062	0	3	FAM107A
0	1.88015	0.354	0.07	0	3	ERG
0	1.86533	0.255	0.063	0	3	SCN1B
0	1.85865	0.459	0.115	0	3	TNFRSF10D
0	1.85816	0.276	0.058	0	3	RNF125
0	1.85611	0.315	0.074	0	3	CAVIN2
0	1.85441	0.415	0.155	0	3	BACE2
0	1.84395	0.316	0.08	0	3	FAM171A1
0	1.84265	0.629	0.211	0	3	IL1R1
0	1.84212	0.469	0.124	0	3	CYTH1
0	1.8394	0.597	0.172	0	3	SYNGR2
0	1.83585	0.198	0.046	0	3	EBF3
0	1.83383	0.338	0.092	0	3	BIRC3
0	1.82515	0.886	0.461	0	3	PDLIM1
0	1.81938	0.676	0.238	0	3	CTSC
0	1.81261	0.161	0.04	0	3	HRCT1
0	1.80435	0.092	0.014	0	3	SELL
0	1.80318	0.404	0.149	0	3	TMEM2
0	1.80264	0.446	0.086	0	3	CYYR1
0	1.80218	0.179	0.036	0	3	SYBU
0	1.79831	0.599	0.181	0	3	CMIP
0	1.78818	0.442	0.108	0	3	TNFRSF1B
0	1.78814	0.21	0.058	0	3	LINC-PINT
0	1.78659	0.266	0.057	0	3	TMCC3
0	1.78648	0.234	0.062	0	3	MID1
0	1.78239	0.438	0.09	0	3	STAB1
0	1.7805	0.875	0.299	0	3	TM4SF1
0	1.778	0.54	0.17	0	3	ABCD4
0	1.76839	0.505	0.143	0	3	RHOJ
0	1.76592	0.298	0.063	0	3	NPR1
0	1.76089	0.141	0.028	0	3	DACH1
0	1.76087	0.456	0.09	0	3	RAPGEF3
0	1.76023	0.539	0.115	0	3	TMEM255B
0	1.75886	0.768	0.191	0	3	PALMD
0	1.75883	0.409	0.134	0	3	SLC25A25
0	1.7534	0.105	0.019	0	3	ARFGEF3
0	1.75263	0.381	0.079	0	3	MGAT4A
0	1.74631	0.831	0.213	0	3	RNASE1
0	1.74456	0.651	0.144	0	3	MMRN2

## Sheet: strom_4
p_val	avg_log2FC	pct.1	pct.2	p_val_adj	cluster	gene
0	5.85809	0.572	0.014	0	4	RERGL
0	5.52265	0.447	0.006	0	4	CASQ2
0	5.33065	0.094	0.002	0	4	PRPH
0	5.31752	0.099	0.002	0	4	OR51E2
0	5.31594	0.232	0.003	0	4	KCNA5
0	5.30128	0.074	0.001	0	4	ACTC1
0	5.16576	0.182	0.004	0	4	MYOCD
0	5.16113	0.102	0.002	0	4	ANGPT4
0	5.10036	0.797	0.042	0	4	MYH11
0	5.03509	0.154	0.006	0	4	ENTPD3
0	5.02566	0.257	0.006	0	4	GPR20
0	4.82069	0.36	0.013	0	4	KCNAB1
0	4.7974	0.203	0.005	0	4	LRRC10B
0	4.78443	0.057	0.002	0	4	RP11-91J3.3
0	4.77823	0.209	0.007	0	4	SUSD5
0	4.73294	0.075	0.002	0	4	MYOZ1
0	4.62515	0.085	0.002	0	4	SPTB
0	4.58614	0.244	0.007	0	4	LDB3
0	4.56526	0.559	0.028	0	4	WFDC1
0	4.55732	0.356	0.014	0	4	SGCA
0	4.54136	0.682	0.048	0	4	PLN
0	4.48029	0.164	0.006	0	4	DGKG
0	4.47495	0.176	0.006	0	4	AKAP6
0	4.43546	0.085	0.003	0	4	RGS6
0	4.39167	0.095	0.003	0	4	ASB2
0	4.33827	0.129	0.005	0	4	RBM24
0	4.18576	0.132	0.005	0	4	ATP1A2
0	4.18421	0.112	0.006	0	4	ITIH3
0	4.1755	0.098	0.003	0	4	ARTN
0	4.14742	0.117	0.006	0	4	IL17B
0	4.11217	0.31	0.015	0	4	NRIP2
0	4.07034	0.381	0.019	0	4	FHL5
0	4.04841	0.201	0.01	0	4	ACAN
0	3.94798	0.256	0.012	0	4	SLC38A11
0	3.91709	0.064	0.003	0	4	KCNK3
0	3.89284	0.215	0.011	0	4	MYOM1
0	3.88258	0.32	0.017	0	4	HRH2
0	3.87124	0.087	0.003	0	4	CTNNA3
0	3.84443	0.546	0.045	0	4	GPRC5C
0	3.84344	0.124	0.007	0	4	JPH2
0	3.8282	0.391	0.025	0	4	ACTG2
0	3.78151	0.33	0.031	0	4	RBPMS2
0	3.74709	0.126	0.008	0	4	PIP5K1B
0	3.74063	0.386	0.018	0	4	OR51E1
0	3.73115	0.324	0.026	0	4	CAP2
0	3.7131	0.249	0.018	0	4	NGF
0	3.67988	0.139	0.008	0	4	GLDN
0	3.67642	0.083	0.005	0	4	CNGA1
0	3.66413	0.69	0.07	0	4	NTRK2
0	3.66386	0.429	0.037	0	4	KLHL23
0	3.63793	0.324	0.027	0	4	LINGO1
0	3.63656	0.083	0.005	0	4	LRRC4B
0	3.61212	0.088	0.007	0	4	USP2
0	3.61105	0.085	0.006	0	4	ADCY5
0	3.5977	0.084	0.006	0	4	PPP2R2B
0	3.55358	0.355	0.025	0	4	NFASC
0	3.55082	0.541	0.115	0	4	SORBS2
0	3.53386	0.368	0.04	0	4	MAP3K7CL
0	3.53361	0.371	0.033	0	4	AVPR1A
0	3.53049	0.14	0.012	0	4	NTF3
0	3.52829	0.183	0.012	0	4	HRC
0	3.52622	0.379	0.029	0	4	KCNMB1
0	3.51364	0.117	0.007	0	4	NMNAT2
0	3.50717	0.097	0.006	0	4	SCN3A
0	3.45687	0.243	0.026	0	4	HACD1
0	3.44815	0.215	0.023	0	4	SPEG
0	3.42622	0.12	0.01	0	4	NTRK3
0	3.42435	0.198	0.014	0	4	NPY1R
0	3.42065	0.289	0.02	0	4	CACNA1H
0	3.4003	0.223	0.018	0	4	CDK18
0	3.35406	0.516	0.041	0	4	CDH6
0	3.35403	0.129	0.014	0	4	FBXL13
0	3.32214	0.189	0.014	0	4	RGL3
0	3.28413	0.098	0.011	0	4	CKMT2
0	3.28349	0.359	0.04	0	4	PDE3A
0	3.2814	0.499	0.041	0	4	LGI4
0	3.27154	0.443	0.036	0	4	ITGA7
0	3.25943	0.438	0.069	0	4	CNN1
0	3.22793	0.171	0.016	0	4	SLC6A9
0	3.21615	0.217	0.025	0	4	TBX2-AS1
0	3.20141	0.982	0.411	0	4	ACTA2
0	3.18205	0.365	0.034	0	4	ADAP2
0	3.17068	0.459	0.049	0	4	PARM1
0	3.1622	0.798	0.121	0	4	PPP1R14A
0	3.16095	0.182	0.016	0	4	CACNB2
0	3.15999	0.215	0.018	0	4	SBSPON
0	3.14776	0.487	0.064	0	4	RASL12
0	3.13078	0.595	0.086	0	4	TBX2
0	3.12168	0.627	0.109	0	4	LMOD1
0	3.11135	0.313	0.048	0	4	SYNM
0	3.07184	0.593	0.101	0	4	RCAN2
0	3.06081	0.251	0.028	0	4	PPM1L
0	3.03797	0.837	0.122	0	4	NDUFA4L2
0	3.03428	0.168	0.014	0	4	SEMA5B
0	3.00682	0.162	0.021	0	4	TNFAIP8L3
0	2.99032	0.105	0.006	0	4	DES
0	2.98243	0.282	0.037	0	4	FOXC2
0	2.96777	0.627	0.086	0	4	EFHD1
0	2.93703	0.487	0.063	0	4	CLMN
0	2.91276	0.278	0.03	0	4	ATP1B2
0	2.90081	0.778	0.198	0	4	CRYAB
0	2.90047	0.388	0.048	0	4	CSPG4
0	2.88404	0.11	0.01	0	4	CCDC151
0	2.87544	0.128	0.016	0	4	DTNA
0	2.85887	0.104	0.01	0	4	ADGRL3
0	2.85473	0.16	0.022	0	4	FRK
0	2.85409	0.93	0.277	0	4	SOD3
0	2.84878	0.562	0.061	0	4	COX4I2
0	2.84452	0.671	0.195	0	4	NET1
0	2.82822	0.183	0.018	0	4	CABP1
0	2.81504	0.601	0.129	0	4	PDGFA
0	2.80811	0.181	0.023	0	4	PLEKHG3
0	2.80683	0.39	0.074	0	4	FAM129A
0	2.78946	0.576	0.113	0	4	PPP1R12B
0	2.78889	0.111	0.012	0	4	WNT6
0	2.78751	0.439	0.088	0	4	MRGPRF
0	2.76302	0.262	0.039	0	4	C1QTNF2
0	2.75263	0.877	0.233	0	4	MCAM
0	2.74684	0.669	0.159	0	4	C1QTNF1
0	2.74555	0.318	0.048	0	4	ANGPT1
0	2.74517	0.121	0.014	0	4	PI15
0	2.74254	0.264	0.042	0	4	SNTA1
0	2.74008	0.174	0.025	0	4	GRIP2
0	2.73088	0.6	0.133	0	4	SEPT4
0	2.72492	0.44	0.067	0	4	FOXS1
0	2.71824	0.453	0.077	0	4	PDE5A
0	2.71283	0.303	0.052	0	4	TTLL7
0	2.70831	0.991	0.581	0	4	MYL9
0	2.70513	0.366	0.057	0	4	HEY2
0	2.70191	0.127	0.015	0	4	HTR1F
0	2.69182	0.298	0.038	0	4	RCSD1
0	2.69012	0.98	0.455	0	4	ADIRF
0	2.67622	0.283	0.052	0	4	TMEM38B
0	2.65555	0.719	0.198	0	4	PHLDA2
0	2.6455	0.991	0.524	0	4	TAGLN
0	2.63919	0.431	0.08	0	4	SORT1
0	2.6371	0.182	0.027	0	4	C3orf70
0	2.63453	0.217	0.036	0	4	HSPB2
0	2.63107	0.351	0.062	0	4	EGFL6
0	2.63022	0.598	0.137	0	4	ISYNA1
0	2.6186	0.252	0.072	0	4	AC013461.1
0	2.61116	0.253	0.046	0	4	DACT3
0	2.60489	0.409	0.068	0	4	SERPINI1
0	2.60396	0.451	0.074	0	4	RASL11A
0	2.60335	0.841	0.189	0	4	NOTCH3
0	2.58832	0.678	0.142	0	4	PGF
0	2.57622	0.467	0.142	0	4	MAP3K20
0	2.57139	0.169	0.034	0	4	GPAT2
0	2.57039	0.809	0.266	0	4	CSRP2
0	2.56593	0.389	0.06	0	4	ENPEP
0	2.55204	0.311	0.052	0	4	RASGRP2
0	2.54882	0.82	0.252	0	4	LBH
0	2.54694	0.823	0.22	0	4	TINAGL1
0	2.54062	0.127	0.021	0	4	CYFIP2
0	2.53845	0.154	0.02	0	4	SCN4B
0	2.53532	0.101	0.013	0	4	SOX6
0	2.53302	0.315	0.043	0	4	C2orf40
0	2.53182	0.199	0.025	0	4	TMEM74B
0	2.52341	0.18	0.022	0	4	NCKAP5
0	2.51237	0.382	0.06	0	4	HEYL
0	2.51145	0.131	0.019	0	4	TRNP1
0	2.5036	0.833	0.29	0	4	MYLK
0	2.4887	0.332	0.071	0	4	LGALSL
0	2.46696	0.523	0.179	0	4	MT1M
0	2.45969	0.288	0.076	0	4	MT1A
0	2.45516	0.434	0.062	0	4	HIGD1B
0	2.45347	0.981	0.491	0	4	TPM2
0	2.45235	0.301	0.058	0	4	NRGN
0	2.44659	0.742	0.316	0	4	C11orf96
0	2.44093	0.42	0.079	0	4	INPP4B
0	2.43312	0.509	0.102	0	4	MRVI1
0	2.42793	0.407	0.088	0	4	GUCY1B3
0	2.41602	0.568	0.139	0	4	MTHFD2
0	2.40089	0.289	0.05	0	4	SSTR2
0	2.38479	0.197	0.038	0	4	POPDC2
0	2.36154	0.138	0.027	0	4	RAB6B
0	2.36129	0.358	0.112	0	4	WTIP
0	2.35459	0.73	0.18	0	4	PTP4A3
0	2.33583	0.12	0.024	0	4	RNF150
0	2.32804	0.163	0.033	0	4	MARK1
0	2.30897	0.325	0.093	0	4	HSPB8
0	2.30738	0.264	0.049	0	4	MOCS1
0	2.30671	0.979	0.696	0	4	DSTN
0	2.30024	0.416	0.075	0	4	GJC1
0	2.29627	0.477	0.117	0	4	GUCY1A3
0	2.296	0.448	0.11	0	4	AOC3
0	2.28622	0.307	0.075	0	4	AKAP1
0	2.28353	0.168	0.033	0	4	SOX5
0	2.28263	0.966	0.499	0	4	S100A4
0	2.27696	0.131	0.024	0	4	PDE1B
0	2.26941	0.176	0.039	0	4	ARHGEF10L
0	2.26838	0.209	0.027	0	4	TRPC6
0	2.26405	0.777	0.374	0	4	CSRP1
0	2.25543	0.271	0.056	0	4	DMD
0	2.25439	0.457	0.118	0	4	KIAA0040
0	2.23586	0.533	0.104	0	4	TPPP3
0	2.22106	0.481	0.134	0	4	ID4
0	2.21892	0.682	0.177	0	4	FRZB
0	2.21142	0.367	0.085	0	4	CPM
0	2.20403	0.281	0.06	0	4	MICAL1
0	2.19866	0.63	0.128	0	4	RGS5
0	2.19837	0.32	0.083	0	4	NTN4
0	2.18734	0.904	0.404	0	4	MFGE8
0	2.18671	0.129	0.031	0	4	SEPT5
0	2.18318	0.279	0.06	0	4	PLCE1
0	2.17542	0.4	0.085	0	4	RRAD
0	2.17332	0.185	0.034	0	4	RAB20
0	2.17111	0.312	0.07	0	4	ADRA2A
0	2.16669	0.31	0.068	0	4	PTGIR
0	2.16667	0.177	0.036	0	4	MAP2
0	2.14634	0.386	0.072	0	4	RERG
0	2.14144	0.123	0.023	0	4	TEX41
0	2.13361	0.146	0.027	0	4	EPHA3
0	2.12682	0.664	0.243	0	4	UBA2
0	2.12545	0.155	0.039	0	4	DBNDD2
0	2.11784	0.476	0.135	0	4	FADS3
0	2.11681	0.289	0.072	0	4	SORBS1
0	2.09468	0.138	0.022	0	4	RYR2
0	2.09049	0.126	0.021	0	4	CD4
0	2.08868	0.249	0.057	0	4	NPNT
0	2.07312	0.373	0.09	0	4	EGFLAM
0	2.04621	0.138	0.031	0	4	AJUBA
0	2.0387	0.19	0.048	0	4	S100A3
0	2.03737	0.608	0.216	0	4	ZFHX3
0	2.03139	0.393	0.106	0	4	ADCY3
0	2.03063	0.491	0.155	0	4	MAPRE2
0	2.02097	0.457	0.155	0	4	LTBP1
0	2.00871	0.167	0.033	0	4	DOCK8
0	2.00263	0.137	0.027	0	4	LIN7A
0	1.98387	0.442	0.13	0	4	CCDC3
0	1.97998	0.215	0.047	0	4	FRMD3
0	1.97524	0.427	0.159	0	4	FAM107B
0	1.96323	0.244	0.058	0	4	SLC8A1
0	1.94749	0.269	0.071	0	4	ARHGAP42
0	1.94383	0.24	0.051	0	4	EBF2
0	1.9426	0.746	0.271	0	4	JAG1
0	1.93804	0.134	0.024	0	4	DPY19L2
0	1.93373	0.281	0.128	0	4	ZNF331
0	1.92748	0.188	0.046	0	4	LAMA3
0	1.91644	0.705	0.278	0	4	NUDT4
0	1.91585	0.568	0.147	0	4	EDNRA
0	1.90767	0.279	0.093	0	4	CKB
0	1.90033	0.518	0.137	0	4	SYNPO2
0	1.89445	0.648	0.269	0	4	OAZ2
0	1.89379	0.707	0.222	0	4	CRIP1
0	1.89353	0.299	0.083	0	4	ITGA3
0	1.88659	0.693	0.275	0	4	PTK2
0	1.88407	0.265	0.072	0	4	CARMN
0	1.88226	0.664	0.21	0	4	SLIT3
0	1.87834	0.316	0.079	0	4	DAAM2

## Sheet: strom_5
p_val	avg_log2FC	pct.1	pct.2	p_val_adj	cluster	gene
0	2.32949	0.158	0.081	0	5	PCAT19
0	2.20372	0.254	0.167	0	5	RBP7
0	2.02966	0.367	0.224	0	5	FABP4
0	1.84115	0.13	0.126	0	5	RAPGEF3
0	1.8297	0.511	0.284	0	5	EGFL7
0	1.81439	0.19	0.183	0	5	PIK3R3
0	1.6672	0.083	0.086	0	5	UBE2V1
0	1.64578	0.072	0.09	0	5	CPLX1
0	1.63907	0.146	0.135	0	5	FAM167B
0	1.63685	0.079	0.089	0	5	FAM110D
0	1.63097	0.038	0.064	0	5	ABLIM3
0	1.60737	0.218	0.162	0	5	SOX18
0	1.60311	0.132	0.167	0	5	OCIAD2
0	1.58703	0.026	0.053	0	5	FKBP1C
0	1.58307	0.128	0.159	0	5	TMEM255B
0	1.57699	0.084	0.103	0	5	AFAP1L1
0	1.5739	0.042	0.056	0	5	MFNG
0	1.57306	0.041	0.067	0	5	PKN3
0	1.54752	0.041	0.067	0	5	CCM2L
0	1.5397	0.183	0.188	0	5	GIMAP4
0	1.53636	0.06	0.09	0	5	HIST1H1E
0	1.53186	0.056	0.079	0	5	PDE2A
0	1.51653	0.134	0.121	0	5	CYYR1
0	1.51574	0.089	0.099	0	5	ERG
0	1.50534	0.239	0.263	0	5	RGCC
0	1.50266	0.288	0.244	0	5	PALMD
0	1.50209	0.08	0.097	0	5	RASGRP3
0	1.4994	0.277	0.286	0	5	IGKC
0	1.49837	0.058	0.083	0	5	DYSF
0	1.49389	0.455	0.494	0	5	RPL17
0	1.48723	0.099	0.145	0	5	CARD8
0	1.47585	0.078	0.118	0	5	TMEM88
0	1.47213	0.566	0.554	0	5	GNG11
0	1.45907	0.107	0.122	0	5	SPP1
0	1.44889	0.115	0.138	0	5	NOSTRIN
0	1.4482	0.067	0.123	0	5	ERN1
0	1.44077	0.069	0.102	0	5	GIMAP8
0	1.4386	0.162	0.181	0	5	ADCY4
0	1.4382	0.084	0.118	0	5	ARHGEF15
0	1.4319	0.049	0.082	0	5	CDA
0	1.42409	0.051	0.076	0	5	MEOX1
0	1.42395	0.148	0.174	0	5	RNASEK
0	1.42125	0.211	0.194	0	5	GIMAP7
0	1.41436	0.067	0.109	0	5	HOXD9
0	1.41243	0.032	0.056	0	5	RUNDC3B
0	1.41062	0.331	0.323	0	5	SLC9A3R2
0	1.40623	0.18	0.235	0	5	LPAR6
0	1.39783	0.075	0.121	0	5	PRKCH
0	1.39756	0.091	0.135	0	5	GRB10
0	1.39133	0.065	0.1	0	5	LYL1
0	1.38889	0.032	0.063	0	5	GIPC2
0	1.38889	0.097	0.142	0	5	HIST1H2AC
0	1.38774	0.067	0.106	0	5	HHEX
0	1.38095	0.097	0.129	0	5	GIMAP1
0	1.37916	0.143	0.124	0	5	ECSCR
0	1.37733	0.093	0.138	0	5	FRMD4B
0	1.37424	0.122	0.168	0	5	TSPAN13
0	1.37414	0.055	0.094	0	5	BCL6B
0	1.37382	0.123	0.135	0	5	MECOM
0	1.37339	0.058	0.088	0	5	C17orf49
0	1.37304	0.066	0.111	0	5	SCARF1
0	1.3695	0.084	0.153	0	5	CARD16
0	1.36658	0.075	0.138	0	5	IPO11
0	1.36424	0.162	0.167	0	5	HLA-DRB5
0	1.36142	0.054	0.093	0	5	ABI3
0	1.35872	0.057	0.092	0	5	CD79B
0	1.35623	0.08	0.115	0	5	ADGRG1
0	1.35586	0.095	0.135	0	5	KANK3
0	1.35398	0.133	0.142	0	5	KRT8
0	1.34986	0.107	0.14	0	5	ROBO4
0	1.34744	0.037	0.084	0	5	PTPRN2
0	1.33381	0.081	0.133	0	5	SVIP
0	1.33273	0.051	0.087	0	5	GATA2
0	1.32212	0.081	0.122	0	5	GPS2
0	1.32065	0.099	0.139	0	5	AFDN
0	1.31979	0.051	0.093	0	5	HCLS1
0	1.3129	0.075	0.124	0	5	GIMAP6
0	1.31019	0.061	0.098	0	5	GPR146
0	1.30951	0.073	0.112	0	5	MGAT4A
0	1.29508	0.116	0.156	0	5	RAPGEF5
0	1.29366	0.067	0.098	0	5	TPD52L1
0	1.29174	0.054	0.102	0	5	TNFAIP8L1
0	1.29158	0.094	0.164	0	5	NUDT14
0	1.28811	0.042	0.078	0	5	AIF1L
0	1.28422	0.157	0.208	0	5	GMFG
0	1.28371	0.039	0.075	0	5	NOVA2
0	1.27711	0.038	0.075	0	5	CASP10
0	1.27663	0.161	0.174	0	5	KRT18
0	1.27569	0.064	0.105	0	5	CHD7
0	1.27502	0.141	0.168	0	5	PIM3
0	1.26964	0.097	0.137	0	5	PLCB1
0	1.26939	0.129	0.132	0	5	SOX17
0	1.26621	0.191	0.28	0	5	SEC14L1
0	1.25733	0.282	0.226	0	5	ADGRL4
0	1.25618	0.085	0.113	0	5	VAMP8
0	1.25426	0.142	0.239	0	5	HEXIM1
0	1.24989	0.064	0.107	0	5	SPNS2
0	1.24951	0.199	0.185	0	5	ETS2
0	1.24676	0.047	0.09	0	5	PPP1R13B
0	1.24558	0.062	0.123	0	5	PPARG
0	1.24502	0.078	0.112	0	5	SNHG9
0	1.24394	0.128	0.187	0	5	GRASP
0	1.2436	0.044	0.077	0	5	SARNP
0	1.24235	0.169	0.24	0	5	EHD4
0	1.23573	0.073	0.104	0	5	SOX7
0	1.23417	0.088	0.128	0	5	STAB1
0	1.23259	0.103	0.16	0	5	MAGI1
0	1.23149	0.048	0.093	0	5	ARAP3
0	1.23098	0.071	0.119	0	5	SH2D3C
0	1.23086	0.034	0.071	0	5	ZNF467
0	1.22867	0.212	0.286	0	5	ARL4A
0	1.22794	0.142	0.177	0	5	EFNA1
0	1.22764	0.214	0.307	0	5	PLK2
0	1.22389	0.13	0.184	0	5	DOCK9
0	1.21958	0.05	0.097	0	5	ZNF608
0	1.21695	0.056	0.109	0	5	SHE
0	1.21508	0.039	0.085	0	5	LYN
0	1.21436	0.072	0.122	0	5	ICA1
0	1.21319	0.123	0.171	0	5	HLA-DMA
0	1.2125	0.191	0.285	0	5	MGST2
0	1.2123	0.064	0.112	0	5	CCDC69
0	1.20946	0.403	0.385	0	5	ID1
0	1.20913	0.152	0.236	0	5	IVNS1ABP
0	1.20817	0.291	0.268	0	5	CALCRL
0	1.20732	0.078	0.137	0	5	ELMO1
0	1.2034	0.176	0.203	0	5	ICAM2
0	1.2023	0.096	0.15	0	5	MYCT1
0	1.20226	0.188	0.244	0	5	SGK1
0	1.20087	0.058	0.114	0	5	CASKIN2
0	1.20024	0.065	0.142	0	5	SMAD7
0	1.19815	0.162	0.207	0	5	PNP
0	1.19492	0.048	0.089	0	5	EXOC6
0	1.19357	0.048	0.088	0	5	CITED4
0	1.1896	0.254	0.296	0	5	HYAL2
0	1.18955	0.045	0.09	0	5	NPR1
0	1.18792	0.043	0.083	0	5	RNF125
0	1.18712	0.083	0.146	0	5	HSPA2
0	1.18417	0.097	0.158	0	5	RASIP1
0	1.18111	0.113	0.196	0	5	MAP3K11
0	1.1811	0.123	0.168	0	5	S1PR1
0	1.17983	0.051	0.089	0	5	TUBA4A
0	1.17882	0.296	0.328	0	5	FABP5
0	1.17686	0.083	0.128	0	5	NRARP
0	1.17677	0.118	0.197	0	5	SMAD1
0	1.17553	0.151	0.243	0	5	CRYBG3
0	1.17441	0.042	0.081	0	5	TMCC3
0	1.17076	0.198	0.256	0	5	STMN1
0	1.16409	0.058	0.097	0	5	SEMA3F
0	1.16337	0.034	0.07	0	5	ANXA2R
0	1.16306	0.064	0.119	0	5	RELL1
0	1.16186	0.295	0.313	0	5	NME2
0	1.15835	0.108	0.138	0	5	TM4SF18
0	1.1555	0.091	0.125	0	5	HEY1
0	1.15121	0.445	0.317	0	5	RAMP2
0	1.15079	0.04	0.086	0	5	C1orf115
0	1.1503	0.418	0.574	0	5	ARGLU1
0	1.14877	0.117	0.151	0	5	THSD7A
0	1.14831	0.046	0.094	0	5	TAF1C
0	1.14814	0.082	0.119	0	5	ARL15
0	1.14784	0.037	0.087	0	5	TMEM44
0	1.14704	0.069	0.136	0	5	FLI1
0	1.143	0.078	0.167	0	5	ARHGAP18
0	1.13892	0.131	0.225	0	5	RGS3
0	1.13699	0.334	0.269	0	5	RNASE1
0	1.13681	0.035	0.074	0	5	HLA-DMB
0	1.13516	0.194	0.209	0	5	CDH5
0	1.13295	0.115	0.187	0	5	JPT1
0	1.12451	0.058	0.108	0	5	SEMA6B
0	1.12333	0.18	0.34	0	5	PPP1R10
0	1.12331	0.116	0.167	0	5	TIE1
0	1.12003	0.057	0.09	0	5	MRPS24
0	1.11762	0.047	0.091	0	5	NOS3
0	1.11759	0.061	0.133	0	5	FGD5
0	1.11629	0.028	0.077	0	5	RAB4B
0	1.11538	0.063	0.116	0	5	CSGALNACT1
0	1.11367	0.08	0.147	0	5	SNAI1
0	1.11284	0.039	0.085	0	5	SINHCAF
0	1.11007	0.066	0.12	0	5	SHROOM4
0	1.10831	0.231	0.209	0	5	RAMP3
0	1.10704	0.211	0.245	0	5	VWA1
0	1.10634	0.06	0.103	0	5	LTC4S
0	1.10477	0.024	0.062	0	5	GIMAP2
0	1.09748	0.465	0.59	0	5	RPL36A
0	1.09711	0.415	0.529	0	5	TPM3
0	1.09355	0.069	0.145	0	5	PITPNC1
0	1.09281	0.034	0.088	0	5	ARRB1
0	1.09128	0.115	0.159	0	5	LMO2
0	1.09055	0.074	0.154	0	5	WDR74
0	1.09042	0.224	0.331	0	5	ELK3
0	1.08344	0.343	0.397	0	5	HES1
0	1.08188	0.059	0.118	0	5	MLKL
0	1.08159	0.124	0.234	0	5	AP1S2
0	1.08059	0.174	0.224	0	5	DUSP6
0	1.07943	0.497	0.532	0	5	CRIP2
0	1.07831	0.623	0.48	0	5	CD74
0	1.07603	0.138	0.212	0	5	UPP1
0	1.06748	0.097	0.152	0	5	TSPAN7
0	1.06381	0.035	0.075	0	5	CLEC1A
0	1.06131	0.728	0.71	0	5	MT-ND2
0	1.05922	0.432	0.57	0	5	CCDC85B
0	1.05862	0.415	0.429	0	5	NPDC1
0	1.05423	0.06	0.119	0	5	PARVB
0	1.05345	0.138	0.25	0	5	CD320
0	1.05291	0.054	0.108	0	5	FBXO31
0	1.05135	0.203	0.308	0	5	ETS1
0	1.05067	0.108	0.18	0	5	LAMA5
0	1.05015	0.054	0.134	0	5	PRKD2
0	1.04897	0.087	0.181	0	5	LGALS9
0	1.04608	0.079	0.17	0	5	UBALD2
0	1.04494	0.079	0.156	0	5	DOCK6
0	1.04375	0.077	0.131	0	5	GFOD1
0	1.04368	0.523	0.636	0	5	FKBP1A
0	1.04188	0.056	0.105	0	5	DUSP2
0	1.04126	0.081	0.163	0	5	TBCD
0	1.03682	0.097	0.148	0	5	CXorf36
0	1.03564	0.181	0.207	0	5	ITGA6
0	1.03536	0.1	0.177	0	5	PKP4
0	1.03417	0.216	0.324	0	5	DUSP23
0	1.03238	0.062	0.131	0	5	GIT1
0	1.03191	0.079	0.136	0	5	SNHG12
0	1.0275	0.066	0.163	0	5	PLCG2
0	1.02488	0.116	0.173	0	5	PREX2
0	1.02306	0.211	0.292	0	5	SNHG8
0	1.02211	0.06	0.12	0	5	GALNT18
0	1.01764	0.376	0.544	0	5	CDC37
0	1.01714	0.074	0.169	0	5	MSL3
0	1.01662	0.108	0.164	0	5	HLA-DQB1
0	1.01636	0.077	0.144	0	5	RBM4
0	1.01578	0.101	0.209	0	5	CTTNBP2NL
0	1.01484	0.066	0.109	0	5	RND1
0	1.01462	0.062	0.142	0	5	CADPS2
0	1.01289	0.09	0.154	0	5	RALGAPA2
0	1.01176	0.056	0.114	0	5	TSPAN15
0	1.01081	0.024	0.063	0	5	LRMDA
0	1.00948	0.051	0.108	0	5	JARID2
0	1.00817	0.076	0.148	0	5	JUP
0	1.00373	0.064	0.113	0	5	HIST1H1C
0	1.00154	0.116	0.217	0	5	KIAA0355
0	1.00121	0.091	0.19	0	5	TLE4
0	1.00001	0.163	0.185	0	5	MCTP1
0	0.999074	0.054	0.128	0	5	FCHSD2
0	0.998631	0.038	0.083	0	5	RASSF3
0	0.997788	0.053	0.13	0	5	CHCHD7
0	0.99638	0.035	0.08	0	5	SH3BGRL2
0	0.995545	0.035	0.09	0	5	PLEKHF2
0	0.986031	0.232	0.278	0	5	CD34
0	0.985269	0.199	0.276	0	5	ADAM15
0	0.984742	0.064	0.121	0	5	ITGB4
0	0.983597	0.043	0.09	0	5	PIK3C2B
0	0.98203	0.087	0.177	0	5	SOS1

## Sheet: strom_6
p_val	avg_log2FC	pct.1	pct.2	p_val_adj	cluster	gene
0	6.34933	0.206	0.008	0	6	PRG4
0	6.16409	0.476	0.016	0	6	PLA2G2A
0	6.10918	0.111	0.001	0	6	AADAC
0	5.81034	0.205	0.008	0	6	PCOLCE2
0	5.6907	0.486	0.02	0	6	PI16
0	5.5393	0.053	0.001	0	6	MYOC
0	4.87808	0.852	0.108	0	6	CFD
0	4.8277	0.328	0.012	0	6	TNNT3
0	4.81492	0.134	0.002	0	6	VIT
0	4.61772	0.092	0.003	0	6	FAM180B
0	4.49329	0.218	0.008	0	6	GDF10
0	4.37254	0.251	0.011	0	6	C16orf89
0	4.35144	0.485	0.027	0	6	ADH1B
0	4.18568	0.562	0.043	0	6	GPC3
0	4.12462	0.311	0.016	0	6	AOX1
0	4.08612	0.161	0.017	0	6	PTX3
0	3.96527	0.18	0.021	0	6	HAS1
0	3.92672	0.518	0.029	0	6	CHRDL1
0	3.92128	0.567	0.043	0	6	PTGIS
0	3.85433	0.459	0.056	0	6	SFRP1
0	3.82316	0.165	0.011	0	6	WNT11
0	3.7805	0.126	0.006	0	6	XPNPEP2
0	3.72099	0.296	0.022	0	6	CHL1
0	3.71228	0.635	0.098	0	6	WISP2
0	3.65686	0.927	0.148	0	6	C3
0	3.62796	0.314	0.021	0	6	SCARA5
0	3.53511	0.25	0.02	0	6	PTGFR
0	3.49036	0.804	0.223	0	6	IGFBP6
0	3.47987	0.102	0.006	0	6	LMO3
0	3.45375	0.79	0.127	0	6	EFEMP1
0	3.38843	0.111	0.007	0	6	BMPER
0	3.37925	0.775	0.086	0	6	OGN
0	3.37009	0.397	0.036	0	6	LRRN4CL
0	3.3408	0.773	0.175	0	6	CXCL14
0	3.33697	0.131	0.008	0	6	ADH1C
0	3.32738	0.767	0.168	0	6	SFRP4
0	3.29277	0.599	0.056	0	6	ABCA8
0	3.29073	0.517	0.066	0	6	SVEP1
0	3.25638	0.089	0.006	0	6	CNTFR
0	3.24498	0.601	0.075	0	6	MMP23B
0	3.22634	0.202	0.018	0	6	CGREF1
0	3.14935	0.989	0.399	0	6	CCDC80
0	3.10938	0.651	0.092	0	6	ABI3BP
0	3.10027	0.662	0.124	0	6	TNXB
0	3.0866	0.109	0.01	0	6	GREM2
0	3.07327	0.169	0.015	0	6	ADGRD1
0	3.00172	0.22	0.023	0	6	CDON
0	2.9299	0.506	0.075	0	6	ANK2
0	2.9262	0.238	0.025	0	6	LSAMP
0	2.88067	0.13	0.022	0	6	GAL
0	2.87547	0.092	0.008	0	6	TNFSF14
0	2.86728	0.5	0.076	0	6	ALDH1A1
0	2.85498	0.494	0.075	0	6	MGST1
0	2.8473	0.107	0.012	0	6	AC093155.3
0	2.84313	0.114	0.012	0	6	COL4A4
0	2.83338	0.26	0.034	0	6	ADAMTSL4
0	2.82448	0.349	0.035	0	6	ABCA9
0	2.82232	0.68	0.165	0	6	MFAP5
0	2.82216	0.271	0.028	0	6	OSR1
0	2.80997	0.17	0.018	0	6	PAMR1
0	2.75987	0.147	0.014	0	6	FAM198A
0	2.75806	0.13	0.023	0	6	CPZ
0	2.72985	0.17	0.018	0	6	CACNB4
0	2.69878	0.768	0.156	0	6	DPT
0	2.68543	0.765	0.132	0	6	IGF1
0	2.6837	0.544	0.104	0	6	RARRES1
0	2.68326	0.29	0.042	0	6	PKDCC
0	2.68217	0.227	0.027	0	6	NGFR
0	2.67542	0.09	0.009	0	6	PLP1
0	2.65991	0.12	0.011	0	6	VEGFD
0	2.63704	0.162	0.017	0	6	AKR1C2
0	2.63677	0.876	0.201	0	6	MFAP4
0	2.63018	0.801	0.179	0	6	PDGFRL
0	2.62909	0.127	0.015	0	6	GALNT12
0	2.62712	0.426	0.078	0	6	SEMA3C
0	2.62253	0.999	0.45	0	6	DCN
0	2.60153	0.322	0.05	0	6	XG
0	2.59934	0.434	0.073	0	6	STEAP1
0	2.582	0.229	0.027	0	6	AKR1C1
0	2.55863	0.328	0.034	0	6	ABCA10
0	2.54277	0.717	0.182	0	6	SRPX
0	2.52467	0.41	0.08	0	6	MEDAG
0	2.51962	0.317	0.044	0	6	ANGPTL1
0	2.49829	0.114	0.016	0	6	HTR2B
0	2.44405	0.207	0.027	0	6	SAMD11
0	2.44018	0.318	0.053	0	6	F10
0	2.40012	0.702	0.148	0	6	FGF7
0	2.39767	0.577	0.125	0	6	CPXM1
0	2.39486	0.27	0.032	0	6	GFRA1
0	2.39449	0.185	0.022	0	6	APBB1IP
0	2.38374	0.123	0.014	0	6	VIPR2
0	2.37767	0.497	0.084	0	6	OMD
0	2.3661	0.273	0.044	0	6	CDO1
0	2.35794	0.141	0.019	0	6	HSD11B1
0	2.3546	0.635	0.165	0	6	BASP1
0	2.34599	0.766	0.181	0	6	PODN
0	2.33092	0.994	0.751	0	6	MGP
0	2.32276	0.853	0.254	0	6	COL14A1
0	2.29843	0.48	0.094	0	6	DCLK1
0	2.28165	0.96	0.424	0	6	C1R
0	2.27263	0.242	0.038	0	6	PID1
0	2.27117	0.295	0.06	0	6	IL11RA
0	2.26993	0.226	0.042	0	6	EMILIN2
0	2.26527	0.503	0.082	0	6	ABCA6
0	2.26414	0.341	0.089	0	6	LEPR
0	2.24581	0.326	0.053	0	6	MBP
0	2.2453	0.975	0.428	0	6	SERPINF1
0	2.23056	0.277	0.048	0	6	MAN1C1
0	2.22358	0.216	0.041	0	6	DPP4
0	2.21913	0.638	0.136	0	6	PRELP
0	2.21458	0.154	0.026	0	6	PRRG3
0	2.21208	0.33	0.047	0	6	ADAM33
0	2.20973	0.971	0.707	0	6	GSN
0	2.20911	0.588	0.201	0	6	SERPINE2
0	2.20156	0.212	0.036	0	6	ISM1
0	2.20137	0.19	0.032	0	6	PPL
0	2.18336	0.299	0.059	0	6	SCARA3
0	2.16697	0.331	0.079	0	6	GPRC5A
0	2.16423	0.798	0.24	0	6	GPNMB
0	2.15799	0.522	0.167	0	6	GPX3
0	2.15418	0.462	0.101	0	6	PLBD1
0	2.14221	0.919	0.353	0	6	SFRP2
0	2.12505	0.633	0.237	0	6	FBLN1
0	2.11967	0.441	0.086	0	6	TWIST2
0	2.1156	0.334	0.079	0	6	FGL2
0	2.10584	0.451	0.096	0	6	HSPB6
0	2.10556	0.402	0.079	0	6	NOVA1
0	2.10032	0.697	0.174	0	6	FBLN5
0	2.09098	0.338	0.074	0	6	OSR2
0	2.08669	0.235	0.037	0	6	ST3GAL5
0	2.08148	0.287	0.052	0	6	MEST
0	2.07787	0.66	0.193	0	6	PLTP
0	2.06375	0.155	0.03	0	6	FAM180A
0	2.05942	0.136	0.027	0	6	DIO3OS
0	2.04574	0.15	0.026	0	6	RETREG1
0	2.03743	0.272	0.06	0	6	ALPL
0	2.03582	0.41	0.094	0	6	GFPT2
0	2.03497	0.731	0.228	0	6	ELN
0	2.03365	0.503	0.116	0	6	BOC
0	2.01774	0.16	0.032	0	6	IGSF10
0	2.01771	0.242	0.062	0	6	F3
0	2.01505	0.538	0.121	0	6	COLEC12
0	1.9901	0.528	0.111	0	6	LAMA2
0	1.98898	0.976	0.411	0	6	C1S
0	1.9817	0.202	0.041	0	6	GSTM5
0	1.97762	0.195	0.043	0	6	GSC
0	1.97198	0.201	0.037	0	6	BHMT2
0	1.95662	0.565	0.131	0	6	BICC1
0	1.93856	0.4	0.092	0	6	EGFR
0	1.93842	0.204	0.046	0	6	INMT
0	1.93671	0.32	0.132	0	6	ACKR3
0	1.93325	0.149	0.032	0	6	ACKR4
0	1.92365	0.494	0.12	0	6	CELF2
0	1.91488	0.149	0.027	0	6	KCNK15
0	1.91325	0.236	0.057	0	6	CLDN11
0	1.91189	0.464	0.111	0	6	ITIH5
0	1.91023	0.173	0.033	0	6	AGTR1
0	1.90919	0.363	0.076	0	6	STEAP2
0	1.9079	0.475	0.115	0	6	METTL7A
0	1.90165	0.354	0.131	0	6	CCDC71L
0	1.89977	0.572	0.152	0	6	GAS1
0	1.88301	0.16	0.032	0	6	CAB39L
0	1.87165	0.661	0.17	0	6	LSP1
0	1.86744	0.62	0.187	0	6	NFIX
0	1.86362	0.377	0.094	0	6	SLIT2
0	1.85425	0.352	0.082	0	6	VGLL3
0	1.8318	0.485	0.182	0	6	UAP1
0	1.82923	0.523	0.153	0	6	LTBP2
0	1.81392	0.181	0.036	0	6	PAPLN
0	1.81191	0.133	0.025	0	6	SLPI
0	1.80356	0.319	0.081	0	6	C2
0	1.77703	0.36	0.091	0	6	BIN1
0	1.7733	0.17	0.041	0	6	SLC19A2
0	1.77046	0.477	0.189	0	6	IGF2
0	1.7686	0.611	0.16	0	6	PDGFRA
0	1.76674	0.536	0.14	0	6	ZFHX4
0	1.76271	0.377	0.09	0	6	SSC5D
0	1.75942	0.684	0.18	0	6	FXYD1
0	1.74967	0.641	0.197	0	6	CD248
0	1.74575	0.339	0.075	0	6	NEGR1
0	1.74356	0.863	0.369	0	6	PLAC9
0	1.73388	0.335	0.069	0	6	PTGES
0	1.73374	0.54	0.242	0	6	SELENOP
0	1.73346	0.262	0.063	0	6	DEPTOR
0	1.73336	0.181	0.04	0	6	S1PR2
0	1.73236	0.266	0.071	0	6	ABHD14A
0	1.72806	0.403	0.12	0	6	USP53
0	1.72484	0.266	0.059	0	6	ANKRD35
0	1.71764	0.739	0.268	0	6	CYBRD1
0	1.71213	0.83	0.32	0	6	FBLN2
0	1.70069	0.495	0.135	0	6	TMEM119
0	1.69738	0.669	0.213	0	6	SLIT3
0	1.69558	0.674	0.22	0	6	TMEM176A
0	1.69156	0.344	0.14	0	6	PTGDS
0	1.69112	0.727	0.24	0	6	TMEM176B
0	1.67627	0.191	0.047	0	6	C1QTNF2
0	1.66934	0.429	0.13	0	6	DHRS3
0	1.66446	0.771	0.234	0	6	OLFML3
0	1.65692	0.241	0.06	0	6	ANG
0	1.64022	0.322	0.096	0	6	MMP19
0	1.63895	0.223	0.071	0	6	RNASE4
0	1.63498	0.695	0.243	0	6	SMOC2
0	1.63073	0.878	0.303	0	6	LRP1
0	1.62149	0.573	0.197	0	6	ECM1
0	1.59646	0.231	0.071	0	6	FMO2
0	1.58966	0.309	0.084	0	6	FLRT2
0	1.58411	0.53	0.117	0	6	CILP
0	1.57641	0.944	0.36	0	6	CTSK
0	1.56962	0.896	0.481	0	6	FSTL1
0	1.5686	0.144	0.031	0	6	FOXP2
0	1.56601	0.451	0.147	0	6	TPST1
0	1.56291	0.624	0.238	0	6	FHL1
0	1.55632	0.344	0.093	0	6	THBS3
0	1.55411	0.748	0.32	0	6	CLU
0	1.55333	0.302	0.129	0	6	ADM
0	1.55305	0.21	0.057	0	6	BST1
0	1.54883	0.68	0.387	0	6	CTGF
0	1.53015	0.265	0.081	0	6	FBLN7
0	1.5185	0.589	0.218	0	6	OAF
0	1.51206	0.354	0.104	0	6	MITF
0	1.51205	0.717	0.367	0	6	CFH
0	1.50712	0.463	0.15	0	6	NT5E
0	1.49442	0.716	0.271	0	6	ADD3
0	1.49398	0.675	0.257	0	6	AKAP12
0	1.49189	0.669	0.402	0	6	CYR61
0	1.47631	0.625	0.255	0	6	CTSF
0	1.47558	0.981	0.42	0	6	LUM
0	1.47486	0.932	0.428	0	6	MMP2
0	1.47023	0.376	0.112	0	6	OLFML1
0	1.46604	0.268	0.066	0	6	FMO1
0	1.4562	0.868	0.454	0	6	PMP22
0	1.45157	0.233	0.067	0	6	SMPDL3A
0	1.44943	0.804	0.408	0	6	FBN1
0	1.4419	0.234	0.066	0	6	HOXC8
0	1.44054	0.568	0.228	0	6	RND3
0	1.43802	0.321	0.101	0	6	FBXO17
0	1.43773	0.525	0.184	0	6	PLAGL1
0	1.43391	0.295	0.076	0	6	LPAR1
0	1.43198	0.355	0.109	0	6	FSTL3
0	1.40475	0.46	0.182	0	6	TNFAIP2
0	1.40451	0.526	0.186	0	6	SGCE
0	1.38953	0.38	0.123	0	6	CD302
0	1.38666	0.326	0.097	0	6	SNED1
0	1.38541	0.666	0.243	0	6	SSPN
0	1.38386	0.804	0.261	0	6	APOD
0	1.37731	0.259	0.076	0	6	LRP3
0	1.37614	0.304	0.095	0	6	PCSK5
0	1.37522	0.338	0.101	0	6	CD68
0	1.3724	0.258	0.078	0	6	CMBL
0	1.37037	0.337	0.089	0	6	DNM1

## Sheet: strom_7
p_val	avg_log2FC	pct.1	pct.2	p_val_adj	cluster	gene
0	2.52491	0.199	0.087	0	7	HIGD1B
0	2.42344	0.458	0.252	0	7	CRIP1
0	2.40534	0.052	0.051	0	7	OR51E1
0	2.2993	0.088	0.066	0	7	FAM162B
0	2.16459	0.501	0.163	0	7	NDUFA4L2
0	2.12698	0.428	0.154	0	7	RGS5
0	2.09458	0.102	0.08	0	7	LGI4
0	2.07151	0.173	0.1	0	7	COX4I2
0	2.06541	0.079	0.072	0	7	ITGA7
0	2.05589	0.074	0.073	0	7	GUCY1A2
0	2.04168	0.104	0.081	0	7	CDH6
0	2.03854	0.114	0.105	0	7	GJC1
0	2.0009	0.165	0.118	0	7	CCDC102B
0	1.98309	0.115	0.103	0	7	ABCC9
0	1.97542	0.106	0.095	0	7	KCNJ8
0	1.9314	0.082	0.094	0	7	PDE1A
0	1.85137	0.083	0.089	0	7	ENPEP
0	1.84722	0.083	0.086	0	7	PARM1
0	1.76594	0.14	0.13	0	7	TBX2
0	1.75537	0.052	0.069	0	7	EBF2
0	1.7526	0.322	0.241	0	7	NOTCH3
0	1.74729	0.081	0.099	0	7	RNF152
0	1.73983	0.459	0.367	0	7	COL18A1
0	1.69858	0.18	0.139	0	7	TPPP3
0	1.69348	0.254	0.227	0	7	PTP4A3
0	1.67176	0.285	0.173	0	7	PPP1R14A
0	1.6705	0.193	0.169	0	7	PDGFA
0	1.66696	0.08	0.102	0	7	LINC00152
0	1.61494	0.149	0.176	0	7	SEPT4
0	1.60909	0.073	0.09	0	7	HEYL
0	1.56886	0.089	0.111	0	7	INPP4B
0	1.56346	0.087	0.1	0	7	FOXS1
0	1.55177	0.148	0.172	0	7	SYNPO2
0	1.546	0.141	0.133	0	7	EFHD1
0	1.48537	0.062	0.102	0	7	LURAP1L
0	1.48518	0.085	0.101	0	7	RERG
0	1.46311	0.091	0.128	0	7	NEURL1B
0	1.46009	0.103	0.152	0	7	ARHGEF17
0	1.45898	0.147	0.159	0	7	LHFP
0	1.41998	0.131	0.188	0	7	CHN1
0	1.39782	0.139	0.18	0	7	MTHFD2
0	1.39559	0.042	0.085	0	7	EPB41L1
0	1.38518	0.069	0.104	0	7	RASL12
0	1.36782	0.106	0.187	0	7	C20orf27
0	1.33823	0.323	0.283	0	7	IGKC
0	1.33816	0.261	0.242	0	7	PHLDA2
0	1.32728	0.062	0.103	0	7	DAAM2
0	1.32664	0.139	0.18	0	7	ISYNA1
0	1.32457	0.073	0.119	0	7	GUCY1B3
0	1.30833	0.228	0.25	0	7	CRYAB
0	1.28457	0.629	0.493	0	7	ADIRF
0	1.27417	0.066	0.108	0	7	ANO1
0	1.26073	0.325	0.397	0	7	PDGFRB
0	1.25239	0.081	0.134	0	7	ADCY3
0	1.24931	0.066	0.118	0	7	EGFLAM
0	1.24756	0.425	0.495	0	7	RPL17
0	1.22093	0.09	0.141	0	7	MRVI1
0	1.21538	0.633	0.449	0	7	ACTA2
0	1.2127	0.152	0.207	0	7	C1QTNF1
0	1.18946	0.125	0.192	0	7	NDRG2
0	1.18864	0.264	0.273	0	7	TINAGL1
0	1.17114	0.319	0.362	0	7	MEF2C
0	1.14136	0.186	0.293	0	7	MIEN1
0	1.12385	0.102	0.193	0	7	OLFML2A
0	1.1213	0.101	0.157	0	7	PPP1R12B
0	1.09038	0.124	0.207	0	7	PSMA2
0	1.08237	0.135	0.187	0	7	EDNRA
0	1.06862	0.196	0.292	0	7	ZEB2
0	1.06672	0.192	0.231	0	7	CHCHD10
0	1.06385	0.171	0.225	0	7	MIR4435-2HG
0	1.06291	0.073	0.146	0	7	SELK
0	1.05146	0.076	0.142	0	7	SELENBP1
0	1.05118	0.335	0.505	0	7	PSMB3
0	1.0432	0.147	0.23	0	7	PLXDC1
0	1.04068	0.114	0.214	0	7	CISD3
0	1.0366	0.086	0.153	0	7	COL5A3
0	1.03444	0.062	0.128	0	7	PLEKHH3
0	1.02303	0.171	0.224	0	7	FRZB
0	1.02233	0.139	0.247	0	7	INAFM1
0	1.0172	0.855	0.744	0	7	MT-CO3
0	1.01657	0.222	0.327	0	7	EPS8
0	1.01132	0.239	0.355	0	7	NDUFA13
0	1.00659	0.086	0.128	0	7	SNHG15
0	0.991863	0.24	0.345	0	7	MYLK
0	0.989797	0.178	0.306	0	7	MYO1B
0	0.988986	0.09	0.196	0	7	B3GNT2
0	0.987972	0.041	0.096	0	7	KCNS3
0	0.984671	0.086	0.152	0	7	KIAA0040
0	0.984428	0.049	0.12	0	7	PCED1A
0	0.974563	0.267	0.317	0	7	CSRP2
0	0.972454	0.082	0.166	0	7	CYGB
0	0.958837	0.056	0.135	0	7	LIMD2
0	0.954352	0.747	0.71	0	7	MT-ND2
0	0.949585	0.222	0.322	0	7	NUDT4
0	0.949183	0.09	0.144	0	7	FAM13C
0	0.937224	0.176	0.311	0	7	OAZ2
0	0.930364	0.241	0.352	0	7	ARHGDIB
0	0.929825	0.362	0.332	0	7	SOD3
0	0.922605	0.186	0.287	0	7	ITGA1
0	0.922126	0.278	0.343	0	7	PHLDA1
0	0.920674	0.046	0.105	0	7	GAMT
0	0.909404	0.077	0.157	0	7	ARHGAP10
0	0.904524	0.235	0.307	0	7	LBH
0	0.904026	0.062	0.143	0	7	NT5DC2
0	0.903909	0.123	0.182	0	7	HOPX
0	0.894886	0.155	0.283	0	7	EBF1
0	0.892533	0.445	0.549	0	7	RPS10
0	0.891101	0.349	0.455	0	7	MFGE8
0	0.888131	0.465	0.587	0	7	RPL36A
0	0.876628	0.078	0.16	0	7	SPECC1
0	0.866925	0.08	0.17	0	7	ABTB1
0	0.864984	0.071	0.145	0	7	C18orf32
0	0.856638	0.206	0.292	0	7	LHFPL6
0	0.849224	0.288	0.403	0	7	MAP1B
0	0.848386	0.066	0.13	0	7	CBX6
0	0.847834	0.09	0.17	0	7	FADS3
0	0.83907	0.648	0.615	0	7	MYL9
0	0.830247	0.122	0.248	0	7	FBLIM1
0	0.820837	0.319	0.462	0	7	EIF4A1
0	0.818197	0.588	0.537	0	7	S100A4
0	0.812981	0.143	0.29	0	7	UBA2
0	0.812856	0.186	0.366	0	7	CHURC1
0	0.812044	0.246	0.404	0	7	H2AFJ
0	0.81057	0.102	0.188	0	7	ATP5J
0	0.80614	0.177	0.321	0	7	PTK2
0	0.795158	0.331	0.537	0	7	ARPC5
0	0.793839	0.085	0.191	0	7	MAPRE2
0	0.791128	0.34	0.414	0	7	PLAC9
0	0.79079	0.285	0.395	0	7	NR2F2
0	0.787547	0.144	0.264	0	7	NDUFA6
0	0.783565	0.085	0.189	0	7	SLCO3A1
0	0.78284	0.065	0.144	0	7	PLEKHA4
0	0.782477	0.052	0.141	0	7	PLEKHG2
0	0.782294	0.075	0.156	0	7	SYTL2
0	0.761933	0.106	0.191	0	7	H1F0
0	0.758122	0.303	0.507	0	7	SLC25A5
0	0.755253	0.628	0.769	0	7	CALM2
0	0.752097	0.062	0.153	0	7	PSMD9
0	0.751956	0.305	0.481	0	7	HNRNPH1
0	0.751349	0.079	0.164	0	7	PRKG1
0	0.74974	0.063	0.161	0	7	NCK2
0	0.740617	0.229	0.417	0	7	NDUFB1
0	0.736048	0.056	0.165	0	7	HIGD1A
0	0.733305	0.106	0.186	0	7	SHFM1
0	0.728811	0.036	0.111	0	7	FEZ1
0	0.728732	0.126	0.259	0	7	ZFHX3
0	0.720393	0.12	0.272	0	7	MRPS7
0	0.717225	0.072	0.14	0	7	NDUFV3
0	0.717197	0.04	0.123	0	7	MRPL35
0	0.706053	0.043	0.116	0	7	DTX3
0	0.705185	0.088	0.19	0	7	ZNF703
0	0.703483	0.072	0.168	0	7	MAP7D3
0	0.700841	0.132	0.331	0	7	USMG5
0	0.699229	0.091	0.184	0	7	CSNK1E
0	0.698769	0.124	0.293	0	7	SPTSSA
0	0.698352	0.061	0.143	0	7	TCEB1
0	0.695888	0.104	0.173	0	7	PRKCDBP
0	0.692198	0.593	0.73	0	7	DSTN
0	0.687584	0.115	0.228	0	7	NME1
0	0.687543	0.068	0.145	0	7	ODF3B
0	0.686895	0.174	0.359	0	7	COX17
0	0.686746	0.045	0.138	0	7	MAP2K1
0	0.676917	0.066	0.142	0	7	SMTN
0	0.676711	0.087	0.201	0	7	PHLDB2
0	0.675263	0.163	0.312	0	7	NDUFB8
0	0.670917	0.485	0.499	0	7	MIF
0	0.667954	0.237	0.356	0	7	UQCR10
0	0.665	0.159	0.373	0	7	CAMTA1
0	0.65987	0.122	0.235	0	7	TOB1
0	0.658295	0.378	0.612	0	7	COX7A2
0	0.650783	0.128	0.228	0	7	DDT
0	0.650445	0.128	0.297	0	7	TNS1
0	0.646515	0.038	0.105	0	7	FAM127B
0	0.645989	0.116	0.236	0	7	POLR2F
0	0.6442	0.048	0.129	0	7	RAPH1
0	0.642744	0.068	0.193	0	7	NMD3
0	0.64153	0.087	0.212	0	7	RABGAP1
0	0.640241	0.124	0.308	0	7	MDH1
0	0.639289	0.326	0.589	0	7	NDUFB2
0	0.637927	0.069	0.174	0	7	TIMM17B
0	0.637031	0.089	0.182	0	7	POLD4
0	0.636676	0.084	0.216	0	7	BOLA3
0	0.635406	0.183	0.358	0	7	PPP1CB
0	0.633171	0.158	0.323	0	7	BLOC1S1
0	0.633167	0.698	0.556	0	7	TAGLN
0	0.630662	0.051	0.148	0	7	NAB1
0	0.629878	0.088	0.182	0	7	COBLL1
0	0.629645	0.231	0.359	0	7	RBX1
0	0.620022	0.288	0.516	0	7	COX7B
0	0.619806	0.271	0.498	0	7	LDHB
0	0.61614	0.06	0.17	0	7	TMEM120A
0	0.614866	0.167	0.352	0	7	PKIG
0	0.614065	0.035	0.114	0	7	SDHAF3
0	0.613792	0.795	0.827	0	7	CALD1
0	0.612711	0.084	0.229	0	7	TIMM10
0	0.6127	0.123	0.299	0	7	MPRIP
0	0.61253	0.944	0.947	0	7	PTMA
0	0.604484	0.139	0.33	0	7	NDUFB3
0	0.60282	0.086	0.188	0	7	PSMA6
0	0.601545	0.062	0.178	0	7	ARHGAP17
0	0.601374	0.196	0.321	0	7	JAG1
0	0.595166	0.08	0.191	0	7	FAT1
0	0.592684	0.178	0.4	0	7	COX7A1
0	0.591988	0.6	0.786	0	7	RPL23
0	0.591361	0.046	0.14	0	7	KLHDC8B
0	0.589871	0.088	0.211	0	7	GLRX
0	0.586464	0.072	0.169	0	7	METRN
0	0.58536	0.292	0.38	0	7	CPE
0	0.583226	0.137	0.262	0	7	SMDT1
0	0.582835	0.072	0.206	0	7	HSPB11
0	0.577472	0.079	0.187	0	7	SRP19
0	0.570404	0.221	0.427	0	7	CYCS
0	0.569916	0.126	0.245	0	7	NET1
0	0.56868	0.103	0.213	0	7	CCT8
0	0.567616	0.177	0.39	0	7	SLIRP
0	0.56475	0.045	0.14	0	7	CAMK1
0	0.563053	0.18	0.321	0	7	CD44
0	0.56057	0.102	0.246	0	7	GGCT
0	0.560127	0.288	0.416	0	7	SOD1
0	0.557828	0.647	0.655	0	7	MT-ND5
0	0.553507	0.059	0.144	0	7	CBR1
0	0.547172	0.085	0.203	0	7	KNOP1
0	0.545292	0.454	0.692	0	7	COX6C
0	0.545156	0.032	0.121	0	7	PDE6D
0	0.545148	0.092	0.205	0	7	CDC42SE1
0	0.544752	0.338	0.575	0	7	UQCR11
0	0.544082	0.081	0.231	0	7	HDDC2
0	0.542121	0.062	0.187	0	7	CRIPT
0	0.54051	0.047	0.153	0	7	PDCL3
0	0.538504	0.146	0.363	0	7	PSMD4
0	0.538003	0.11	0.206	0	7	GGT5
0	0.537026	0.086	0.22	0	7	EIF4EBP1
0	0.536601	0.104	0.239	0	7	GSTM3
0	0.535776	0.049	0.131	0	7	MYEOV2
0	0.535738	0.074	0.211	0	7	MRPL24
0	0.531892	0.192	0.447	0	7	NDUFA12
0	0.531778	0.118	0.297	0	7	MRPL32
0	0.527502	0.085	0.18	0	7	LAMA5
0	0.527286	0.104	0.232	0	7	C1orf54
0	0.524629	0.09	0.259	0	7	UBE2V2
0	0.524371	0.129	0.305	0	7	PTEN
0	0.521899	0.363	0.601	0	7	UQCRH
0	0.52076	0.931	0.897	0	7	IGFBP7
0	0.520032	0.135	0.362	0	7	NDUFA5
0	0.518934	0.118	0.247	0	7	MTRNR2L8
0	0.516805	0.08	0.23	0	7	ADGRA2
0	0.515997	0.227	0.483	0	7	MRPS21
0	0.515737	0.038	0.119	0	7	SURF2
0	0.511122	0.064	0.172	0	7	PFDN6
0	0.508973	0.136	0.257	0	7	DKK3

## Sheet: strom_8
p_val	avg_log2FC	pct.1	pct.2	p_val_adj	cluster	gene
0	7.38278	0.126	0.001	0	8	DCX
0	6.83675	0.086	0.002	0	8	CTB-92J24.3
0	6.0143	0.256	0.005	0	8	DLK1
0	5.95265	0.082	0.002	0	8	SLC26A5
0	5.67226	0.191	0.006	0	8	FIGF
0	5.64203	0.177	0.005	0	8	HPSE2
0	5.185	0.235	0.009	0	8	CAPN6
0	4.95	0.956	0.263	0	8	APOD
0	4.81694	0.141	0.008	0	8	ALX4
0	4.7099	0.163	0.009	0	8	TAC1
0	4.61897	0.179	0.008	0	8	CRABP1
0	4.3828	0.147	0.009	0	8	RELN
0	4.34404	0.138	0.012	0	8	VEGFD
0	4.17683	0.192	0.019	0	8	FREM1
0	4.14766	0.119	0.012	0	8	KLK1
0	4.12939	0.237	0.028	0	8	AADACL2-AS1
0	4.10963	0.198	0.015	0	8	LAMC3
0	3.93655	0.099	0.008	0	8	FAIM2
0	3.92523	0.287	0.024	0	8	TNN
0	3.92063	0.125	0.012	0	8	COL6A6
0	3.84788	0.485	0.073	0	8	RGMA
0	3.80383	0.67	0.123	0	8	PTGDS
0	3.66203	0.158	0.021	0	8	MAB21L1
0	3.65174	0.314	0.041	0	8	ABCA10
0	3.51733	0.179	0.032	0	8	CXCL1
0	3.41761	0.27	0.03	0	8	SCARA5
0	3.326	0.214	0.031	0	8	IGSF10
0	3.21169	0.502	0.091	0	8	ABCA6
0	3.21012	0.277	0.04	0	8	GSTM5
0	3.1958	0.576	0.131	0	8	NR2F1
0	3.14076	0.287	0.047	0	8	GALNT16
0	3.10747	0.378	0.128	0	8	SEPP1
0	3.09036	0.149	0.026	0	8	FGF10
0	3.07523	0.415	0.09	0	8	PLEKHH2
0	3.05256	0.152	0.03	0	8	GAREM1
0	3.00067	0.21	0.044	0	8	PID1
0	2.98597	0.706	0.149	0	8	IGF1
0	2.97348	0.406	0.096	0	8	FAM20A
0	2.93857	0.218	0.037	0	8	OSR1
0	2.93091	0.232	0.05	0	8	ABCA9
0	2.93081	0.494	0.122	0	8	LAMA2
0	2.76447	0.389	0.081	0	8	ABCA8
0	2.74773	0.319	0.067	0	8	FMO1
0	2.64834	0.465	0.125	0	8	PCDH18
0	2.62914	0.303	0.054	0	8	ACP5
0	2.58946	0.654	0.198	0	8	SRPX
0	2.52558	0.446	0.128	0	8	BOC
0	2.50535	0.575	0.176	0	8	MEG3
0	2.50416	0.182	0.041	0	8	NRXN2
0	2.43678	0.295	0.081	0	8	LPAR1
0	2.42679	0.579	0.208	0	8	PLTP
0	2.42525	0.353	0.096	0	8	MIR99AHG
0	2.40413	0.26	0.063	0	8	F10
0	2.39844	0.652	0.263	0	8	MAFB
0	2.3932	0.601	0.17	0	8	PDGFRA
0	2.3923	0.726	0.267	0	8	ITM2A
0	2.37764	0.367	0.11	0	8	DCLK1
0	2.36956	0.212	0.05	0	8	F2RL2
0	2.36406	0.704	0.291	0	8	APOE
0	2.35982	0.181	0.043	0	8	GFRA1
0	2.3475	0.251	0.064	0	8	ANKRD35
0	2.33197	0.228	0.071	0	8	SMPDL3A
0	2.31865	0.31	0.092	0	8	NOVA1
0	2.29402	0.364	0.067	0	8	GPC3
0	2.24773	0.228	0.074	0	8	RNASE4
0	2.23865	0.447	0.254	0	8	SELENOP
0	2.22951	0.889	0.384	0	8	CXCL12
0	2.22444	0.526	0.208	0	8	RUNX1T1
0	2.20429	0.24	0.088	0	8	SPRY2
0	2.19361	0.324	0.11	0	8	EGR2
0	2.18888	0.581	0.186	0	8	LSP1
0	2.18855	0.69	0.228	0	8	TMEM176A
0	2.18721	0.308	0.094	0	8	GPM6B
0	2.17677	0.746	0.25	0	8	TMEM176B
0	2.17305	0.297	0.105	0	8	EGFR
0	2.16709	0.243	0.076	0	8	PHYHD1
0	2.16363	0.724	0.225	0	8	MFAP4
0	2.16104	0.233	0.075	0	8	RBP5
0	2.15303	0.363	0.115	0	8	PLBD1
0	2.15184	0.486	0.194	0	8	PLAGL1
0	2.14825	0.398	0.124	0	8	GAS7
0	2.1432	0.627	0.195	0	8	FXYD1
0	2.12829	0.264	0.105	0	8	MMP19
0	2.11764	0.288	0.113	0	8	CLSTN3
0	2.10464	0.298	0.077	0	8	PTGES
0	2.08185	0.454	0.136	0	8	COLEC12
0	2.08145	0.345	0.095	0	8	ALDH1A1
0	2.06424	0.298	0.103	0	8	TWIST2
0	2.04839	0.445	0.168	0	8	RASD1
0	2.03249	0.646	0.288	0	8	PRNP
0	2.0225	0.307	0.113	0	8	PDGFD
0	1.98163	0.308	0.108	0	8	CDKN2C
0	1.97526	0.549	0.258	0	8	TCF7L2
0	1.9701	0.326	0.089	0	8	APOC1
0	1.94638	0.296	0.116	0	8	IRS2
0	1.909	0.269	0.103	0	8	BIN1
0	1.90752	0.534	0.171	0	8	FGF7
0	1.90093	0.244	0.09	0	8	FGL2
0	1.89378	0.66	0.311	0	8	PLPP3
0	1.87848	0.313	0.074	0	8	SFRP1
0	1.86903	0.294	0.105	0	8	SLIT2
0	1.85822	0.544	0.195	0	8	FBLN5
0	1.81155	0.552	0.26	0	8	F2R
0	1.79053	0.291	0.135	0	8	LHFPL2
0	1.76766	0.531	0.237	0	8	RND3
0	1.75184	0.395	0.151	0	8	BICC1
0	1.74893	0.49	0.18	0	8	CRABP2
0	1.74237	0.318	0.133	0	8	CD302
0	1.71716	0.383	0.166	0	8	MEIS2
0	1.68982	0.337	0.124	0	8	ABI3BP
0	1.66013	0.362	0.163	0	8	SSBP2
0	1.65781	0.509	0.192	0	8	C3
0	1.63955	0.365	0.169	0	8	SH3PXD2B
0	1.62109	0.496	0.271	0	8	GEM
0	1.59344	0.829	0.562	0	8	EGR1
0	1.59104	0.631	0.254	0	8	OLFML3
0	1.58237	0.314	0.135	0	8	RNASET2
0	1.58188	0.44	0.217	0	8	LTBP4
0	1.57464	0.53	0.204	0	8	PLXDC1
0	1.56272	0.438	0.199	0	8	SGCE
0	1.56173	0.593	0.141	0	8	CFD
0	1.5582	0.785	0.321	0	8	LRP1
0	1.54928	0.974	0.464	0	8	DCN
0	1.54858	0.903	0.428	0	8	C1S
0	1.54681	0.472	0.208	0	8	TMEM98
0	1.52177	0.59	0.288	0	8	ADD3
0	1.51077	0.383	0.131	0	8	EDNRB
0	1.4962	0.6	0.199	0	8	CXCL14
0	1.4905	0.362	0.158	0	8	FXYD6
0	1.47285	0.816	0.573	0	8	ZFP36L2
0	1.46908	0.333	0.178	0	8	HIC1
0	1.45946	0.487	0.216	0	8	CD248
0	1.4461	0.409	0.209	0	8	SH3KBP1
0	1.42794	0.462	0.215	0	8	ITM2C
0	1.42025	0.936	0.715	0	8	GSN
0	1.4025	0.668	0.278	0	8	SPON2
0	1.39366	0.55	0.26	0	8	SSPN
0	1.38707	0.419	0.244	0	8	FOXO3
0	1.36618	0.493	0.236	0	8	CYP1B1
0	1.29845	0.5	0.279	0	8	SCPEP1
0	1.29784	0.492	0.187	0	8	DPT
0	1.28259	0.896	0.743	0	8	FOS
0	1.23311	0.659	0.435	0	8	ZBTB20
0	1.21978	0.669	0.31	0	8	ISLR
0	1.21571	0.581	0.337	0	8	NFIA
0	1.19878	0.506	0.212	0	8	PDGFRL
0	1.16003	0.543	0.268	0	8	GPNMB
0	1.15684	0.578	0.442	0	8	SOD2
0	1.15654	0.885	0.747	0	8	IGFBP4
0	1.14193	0.452	0.219	0	8	SERPINE2
0	1.11124	0.625	0.246	0	8	FBLN1
0	1.09454	0.881	0.612	0	8	SERPING1
0	1.04452	0.889	0.734	0	8	JUN
0	1.04353	0.772	0.447	0	8	C1R
0	1.03703	0.465	0.162	0	8	EFEMP1
0	1.0019	0.749	0.563	0	8	FOSB
0	0.990874	0.845	0.639	0	8	LGALS3
0	0.967275	0.864	0.688	0	8	LAPTM4A
0	0.961583	0.642	0.351	0	8	COL15A1
0	0.94231	0.859	0.678	0	8	CIRBP
0	0.922094	0.575	0.387	0	8	LAMB1
0	0.902878	0.862	0.723	0	8	ZFP36L1
0	0.888226	0.832	0.599	0	8	TXNIP
0	0.887905	0.769	0.575	0	8	WSB1
0	0.886342	0.856	0.747	0	8	JUNB
0	0.877118	0.741	0.632	0	8	IER2
0	0.87264	0.674	0.482	0	8	ARID5B
0	0.850798	0.656	0.483	0	8	NFIC
0	0.850198	0.822	0.38	0	8	CTSK
0	0.836382	0.725	0.465	0	8	MDK
0	0.774434	0.681	0.439	0	8	SPRY1
0	0.76211	0.705	0.542	0	8	PNISR
0	0.750826	0.753	0.436	0	8	PCOLCE
0	0.745933	0.515	0.255	0	8	IGFBP6
0	0.740048	0.83	0.449	0	8	SERPINF1
0	0.713576	0.66	0.356	0	8	CPE
0	0.706264	0.661	0.356	0	8	MXRA8
0	0.624018	0.822	0.421	0	8	RARRES2
0	0.617025	0.927	0.761	0	8	MGP
0	0.533098	0.92	0.436	0	8	LUM
0	0.469857	0.921	0.889	0	8	RPL13A
0	0.459881	0.97	0.951	0	8	RPS27
0	0.215043	0.722	0.446	0	8	COL6A2
0	0.150052	0.734	0.428	0	8	CCDC80
0	0.147075	0.794	0.446	0	8	COL6A3
0	1.45934	0.37	0.171	0	8	NOTCH2
0	1.37598	0.39	0.174	0	8	NDRG2
0	1.01854	0.511	0.318	0	8	FGFR1
0	1.8979	0.255	0.098	0	8	CPED1
0	1.07721	0.486	0.318	0	8	LMO4
0	4.9206	0.072	0.002	0	8	CHGA
0	2.26459	0.217	0.061	5.17041e-307	8	TNFRSF21
0	0.838731	0.583	0.343	2.09719e-306	8	TFPI
0	4.77963	0.086	0.004	2.54203e-306	8	CXCL6
0	0.971291	0.543	0.371	1.13135e-305	8	PGRMC1
0	1.60499	0.305	0.138	3.22526e-305	8	RNF24
2.41823e-308	2.09979	0.222	0.079	1.23886e-303	8	ANPEP
3.62186e-308	0.7246	0.799	0.621	1.85548e-303	8	C12orf57
8.11374e-307	2.82137	0.149	0.028	4.15667e-302	8	DIO3OS
1.67671e-304	0.618615	0.579	0.318	8.58976e-300	8	SOD3
1.51979e-303	3.03165	0.113	0.021	7.78587e-299	8	FAM184A
4.43086e-299	3.58813	0.096	0.01	2.26993e-294	8	PLP1
1.73247e-295	2.8382	0.142	0.034	8.87545e-291	8	FOXP2
7.05302e-291	1.1386	0.536	0.327	3.61326e-286	8	EPHX1
1.5073e-290	2.1927	0.199	0.064	7.72189e-286	8	TCEAL7
2.31407e-290	0.681208	0.69	0.424	1.1855e-285	8	LGALS3BP
3.40074e-290	0.815876	0.765	0.628	1.7422e-285	8	ZFP36
3.36252e-288	1.95719	0.228	0.096	1.72262e-283	8	MOB3B
3.61793e-288	2.04988	0.195	0.057	1.85346e-283	8	LRRN4CL
8.423e-288	1.18279	0.351	0.161	4.3151e-283	8	RBP1
1.14842e-286	1.72827	0.244	0.107	5.88334e-282	8	SNED1
2.93549e-286	2.37564	0.197	0.062	1.50385e-281	8	ADAM33
3.18916e-285	1.02665	0.489	0.273	1.6338e-280	8	ZEB2
1.73967e-283	0.634733	0.587	0.462	8.91235e-279	8	CEBPD
1.74922e-281	0.793212	0.686	0.474	8.96126e-277	8	PMP22
5.93114e-280	0.63843	0.785	0.636	3.03852e-275	8	FUS
1.72908e-279	1.47849	0.361	0.206	8.85807e-275	8	KCNQ1OT1
1.81851e-279	2.44957	0.169	0.039	9.31623e-275	8	STRA6
9.35952e-279	1.06856	0.48	0.294	4.79488e-274	8	C6orf48
1.51901e-278	5.98118	0.048	0.001	7.78188e-274	8	AC011503.1
1.61141e-277	0.841088	0.628	0.53	8.25524e-273	8	DNAJB1
4.89158e-276	0.902374	0.562	0.316	2.50596e-271	8	CRISPLD2
6.86232e-276	0.624553	0.619	0.511	3.51557e-271	8	CCNL1
2.29993e-270	1.41399	0.319	0.14	1.17825e-265	8	CLMP
7.80892e-270	2.87208	0.107	0.019	4.00051e-265	8	SCN7A
3.69151e-269	0.455473	0.943	0.907	1.89116e-264	8	RPL35A
6.19177e-266	0.735675	0.683	0.497	3.17204e-261	8	FCGRT
6.3609e-266	1.62571	0.264	0.115	3.25869e-261	8	MITF
8.55418e-266	2.22858	0.18	0.055	4.38231e-261	8	CDO1
8.09463e-265	0.915345	0.475	0.351	4.14688e-260	8	CEBPB
1.28631e-264	1.36484	0.34	0.162	6.58979e-260	8	ZFHX4
2.73439e-264	0.406935	0.934	0.874	1.40083e-259	8	RPL24
4.40758e-263	1.27068	0.321	0.156	2.258e-258	8	CKS1B
4.5675e-262	1.02004	0.511	0.293	2.33993e-257	8	CYBRD1
6.91729e-262	0.382929	0.97	0.931	3.54373e-257	8	FTL
1.89245e-259	6.0085	0.05	0.001	9.69501e-255	8	KCNMB2
3.34494e-257	1.58984	0.291	0.124	1.71361e-252	8	SEMA5A
3.42125e-257	0.766818	0.691	0.506	1.75271e-252	8	HTRA1
3.99197e-257	1.15845	0.429	0.262	2.04509e-252	8	RBMS3
4.88366e-257	0.406179	0.952	0.912	2.5019e-252	8	RPL37
1.31612e-256	0.417192	0.932	0.896	6.74248e-252	8	RPL21
2.49549e-253	0.653835	0.738	0.577	1.27844e-248	8	PEBP1
4.82526e-251	2.18434	0.193	0.056	2.47198e-246	8	NR2F1-AS1
3.93161e-248	1.1225	0.434	0.276	2.01416e-243	8	CTSF
2.53864e-247	0.397955	0.937	0.889	1.30054e-242	8	RPL9
5.06213e-247	1.65014	0.234	0.118	2.59333e-242	8	ARHGAP24
8.35426e-246	0.9139	0.544	0.386	4.27989e-241	8	CFH
1.26422e-245	1.71694	0.202	0.064	6.47661e-241	8	CH25H
4.61709e-245	4.59061	0.067	0.005	2.36534e-240	8	ENPP6
7.42653e-245	0.444023	0.911	0.812	3.80461e-240	8	CD63

[truncated: 8 more sheets: strom_9, strom_10, strom_11, strom_12, strom_13, strom_14, strom_15, strom_16]
