# Supplementary material for: A highly resolved integrated transcriptomic atlas of human breast cancers
Source: bioRxiv. 2025 May 3:2025.03.13.643025. Originally published 2025 Mar 15. Preprint. [Version 2] doi: 10.1101/2025.03.13.643025 (PMC11952505; doi:10.1101/2025.03.13.643025)
Supplement: Supplement 4 [file media-4.xlsx]

## Sheet: 1-Survival associations
Compartment	Annotation	TCGA		METABRIC		Fisher’s p-value
		Hazard	Adj. p-value	Hazard	Adj. p-value
Epithelial	0	0.44	0.0025	0.81	0.12	0.001
	3	1.02	0.92	1.36	0.025	0.09
	5	0.42	0.0025	0.69	0.026	0.0004
	6	0.49	0.043	0.78	0.13	0.03
	8	0.43	0.0025	0.78	0.077	0.001
	14	0.42	0.021	0.95	0.87	0.08
	16	0.5	0.021	0.79	0.12	0.01
	17	0.48	0.0049	0.88	0.56	0.01
	18	0.35	0.016	0.75	0.12	0.007
Stromal	14 (Prolif.)	4.1	0.12	2.4	0.015	0.01
Immune	1 (CD8 Tem)	0.32	0.001	0.66	0.01	0.0001
	2 (CD4 Tem)	0.98	0.98	0.77	0.022	0.1
	3 (NK)	0.85	0.58	0.77	0.0064	0.02
	4 (B Cells)	0.48	0.057	0.64	0.0062	0.002
	5 (CD4 Treg)	0.51	0.12	0.63	0.0083	0.008
	6 (CD4 Naive)	0.85	0.34	0.81	0.01	0.02
	7 (Plasma IgG)	0.48	0.01	0.86	0.21	0.01
	10 (CD8 Tex)	0.85	0.58	0.77	0.0064	0.02
	12 (CD4 Tfh)	0.92	0.95	0.72	0.033	0.1
	17 Mast	0.97	0.98	0.74	0.024	0.1
	19 (pDC)	0.35	0.054	0.7	0.04	0.01
	23 (cDC1)	0.52	0.21	0.6	0.0083	0.01

## Sheet: 2-Signatures
Publication name	PMID	Source	Signature Type
Single-cell resolution characterization of myeloid-derived cell states with implication in cancer outcome	38972873	Pan-cancer	Myeloid
Pan-cancer T cell atlas links a cellular stress response state to immunotherapy resistance	37248301	Pan-cancer	T Cell
Integration of Pan-Cancer Single-Cell and Spatial Transcriptomics Reveals Stromal Cell Features and Therapeutic Targets in Tumor Microenvironment	38225927	Pan-cancer	Stromal
A spatially resolved single-cell genomic atlas of the adult human breast	37380767	HBCA	Immune, Epithelial, Stromal
The Molecular Signatures Database (MSigDB) hallmark gene set collection	26771021	mSigDB	Hallmarks
